# Supplementary material for: Model-Based Characterization of Inflammatory Gene Expression Patterns of Activated Macrophages
Source: PLoS Comput Biol. 2016 Jul 27;12(7):e1005018. doi: 10.1371/journal.pcbi.1005018 (PMC4963125; doi:10.1371/journal.pcbi.1005018)
Supplement: S2 Protocol — The file contains the refined Boolean model of macrophage activation implemented with CellNetAnalyzer [50]. CNA is freely available for academic use. Software and online manual can be downloaded from http://www.mpi-magdeburg.mpg.de/projects/cna/cna.html. After starting CNA, a new signal-flow project has to be created using the provided folder ‘MacrophageActivation’. Textboxes are optimized for width 0.007, height 0.015, and font size 8. (ZIP) [file pcbi.1005018.s011.zip]

Archive with 11 entries (9 files):
- S2_Protocol/
- S2_Protocol/MacrophageActivation/
- S2_Protocol/MacrophageActivation/app_para.m
- S2_Protocol/MacrophageActivation/assembly
- S2_Protocol/MacrophageActivation/macromolecules
- S2_Protocol/MacrophageActivation/macromolecule_synthesis
- S2_Protocol/MacrophageActivation/metabolites
- S2_Protocol/MacrophageActivation/metabolites_notes
- S2_Protocol/MacrophageActivation/ModelScheme.png
- S2_Protocol/MacrophageActivation/reactions
- S2_Protocol/MacrophageActivation/reactions_notes
