# Supplementary material for: Model-Based Characterization of Inflammatory Gene Expression Patterns of Activated Macrophages
Source: PLoS Comput Biol. 2016 Jul 27;12(7):e1005018. doi: 10.1371/journal.pcbi.1005018 (PMC4963125; doi:10.1371/journal.pcbi.1005018)
Supplement: S2 Protocol — The file contains the refined Boolean model of macrophage activation implemented with CellNetAnalyzer [50]. CNA is freely available for academic use. Software and online manual can be downloaded from http://www.mpi-magdeburg.mpg.de/projects/cna/cna.html. After starting CNA, a new signal-flow project has to be created using the provided folder ‘MacrophageActivation’. Textboxes are optimized for width 0.007, height 0.015, and font size 8. (ZIP) [file pcbi.1005018.s011.zip › S2_Protocol/MacrophageActivation/app_para.m]

epsilon=1e-10;
basic_color=[0.7         0.7         0.7];
cr_color=[0.5         0.5           1];
br_color=[1         0.2         0.2];
nbr_color=[0.2           1         0.2];
text_color=[0  0  0];
macro_synth_color=[0  0  1];
macro_color=[0.9         0.9         0.5];
box_reaction_width=[0.007];
box_reaction_height=[0.015];
box_macro_width=[0.007];
box_macro_height=[0.015];
fontsize_reaction=[8];
fontsize_macro=[8];
fluxmaps={
'Network Map','D:\25_CellNetAnalyzer\MacrophageActivation_finalVersion\ModelScheme.png'
};
