# Supplementary material for: Model-Based Characterization of Inflammatory Gene Expression Patterns of Activated Macrophages
Source: PLoS Comput Biol. 2016 Jul 27;12(7):e1005018. doi: 10.1371/journal.pcbi.1005018 (PMC4963125; doi:10.1371/journal.pcbi.1005018)
Supplement: S2 Protocol — The file contains the refined Boolean model of macrophage activation implemented with CellNetAnalyzer [50]. CNA is freely available for academic use. Software and online manual can be downloaded from http://www.mpi-magdeburg.mpg.de/projects/cna/cna.html. After starting CNA, a new signal-flow project has to be created using the provided folder ‘MacrophageActivation’. Textboxes are optimized for width 0.007, height 0.015, and font size 8. (ZIP) [file pcbi.1005018.s011.zip › S2_Protocol/MacrophageActivation/metabolites]

LBP	LBP	NaN	0	888.8251 177.7821 1 1
CD14	CD14	NaN	0	888.8251 222.8372 1 1
TLR4	TLR4	NaN	0	888.8251 269.8512 1 1
MD2	MD2	NaN	0	888.8251 318.8241 1 1
SIGIRR	SIGIRR	0	0	1131.3581 224.7961 1 1
ST2	ST2	0	0	1129.4332 269.8512 1 1
TLR4RC	TLR4RC	NaN	0	1029.3403 365.8382 1 1
TRAM	TRAM	NaN	0	911.9235 412.8522 1 1
TRIF	TRIF	NaN	0	915.7732 459.8662 1 1
TRIAD3A	TRIAD3A	0	0	909.9986 510.7981 1 1
Mal	Mal	NaN	0	1185.2543 416.77 1 1
MyD88	MyD88	NaN	0	1185.2543 463.7841 1 1
MyD88s	MyD88s	0	0	1183.3295 508.8392 1 1
IRAK4	IRAK4	NaN	0	1152.5316 577.4013 1 1
IRAKM	IRAKM	0	0	1243.0003 612.6618 1 1
IRAK2c	IRAK2c	0	0	1244.9251 653.7991 1 1
IRAK2d	IRAK2d	0	0	1246.85 704.731 1 1
IRAK1	IRAK1	NaN	0	1152.5316 738.0326 1 1
TRAF6	TRAF6	NaN	0	1069.7624 824.2249 1 1
TBK1	TBK1	NaN	0	911.9235 616.5797 1 1
RIP1	RIP1	NaN	0	906.1489 830.1017 1 1
IL1rn_NFkB	IL1rn_NFkB	NaN	0	902.2992 1801.7249 1 1
TAB	TAB	NaN	0	1148.6819 884.9514 1 1
TAK1	TAK1	NaN	0	1152.5316 957.4314 1 1
IKK	IKK	NaN	0	863.8019 1094.5556 1 1
MKK3	MKK3	NaN	0	1065.9127 1096.5145 1 1
MKK6	MKK6	NaN	0	1150.6068 1096.5145 1 1
MKK4	MKK4	NaN	0	1241.0754 1096.5145 1 1
MKK7	MKK7	NaN	0	1325.7695 1094.5556 1 1
TPL2	TPL2	NaN	0	948.4959 1094.5556 1 1
MKK1/2	MKK1/2	NaN	0	950.4208 1208.1728 1 1
ERK	ERK	NaN	0	948.4959 1319.8312 1 1
p38	p38	NaN	0	1152.5316 1321.7901 1 1
JNK	JNK	NaN	0	1266.0986 1319.8312 1 1
AP1	AP1	NaN	0	1343.0932 1458.9143 1 1
IRF3	IRF3	NaN	0	725.2116 1476.5446 1 1
NFkB	NFkB	NaN	0	863.8019 1476.5446 1 1
IFNb_medium	IFNb_medium	NaN	0	2615.4289 117.0556 1 1
TNFa_syn	TNFa_syn	NaN	0	1162.1559 1797.8071 1 1
IL6_syn	IL6_syn	NaN	0	1252.6246 1799.766 1 1
hk	housekeeping	1	0	1810.8354 1778.2179 1 2
LPS	LPS	1	0	1044.7392 119.0145 1 1
IL4	IL4	0	0	1755.0143 120.9734 1 1
IL13	IL13	0	0	1937.8765 120.9734 1 1
IL4Ra/IL2Ry	IL4Ra/IL2Ry	NaN	0	1728.0662 240.4674 1 1
IL4Ra/IL13Ra1	IL4Ra/IL13Ra1	NaN	0	1847.4078 238.5085 1 1
IRS1/2	IRS1/2	NaN	0	1729.9911 536.264 1 1
Jak1	Jak1	NaN	0	1612.5743 350.1668 1 1
PI3K	PI3K	NaN	0	1728.0662 606.7851 1 1
Akt1	Akt1	NaN	0	1678.0197 918.253 1 1
Stat6	Stat6	NaN	0	2105.3397 1480.4624 1 1
Socs3_Stat3	Socs3_Stat3	NaN	0	2700.123 1801.7249 1 1
Tyk2	Tyk2	NaN	0	1976.3738 430.4825 1 1
IFNAR	IFNAR	NaN	0	2615.4289 238.5085 1 1
IL10R	IL10R	NaN	0	2715.5219 238.5085 1 1
IL10_medium	IL10_medium	NaN	0	2717.4468 117.0556 1 1
Stat3	Stat3	NaN	0	2615.4289 1474.5857 1 1
IFNbmRNA	IFNbmRNA	NaN	0	551.9738 1659.6776 1 1
IL1bmRNA	IL1bmRNA	NaN	0	811.8305 1658.7239 1 1
IL1rnmRNA_NFkB	IL1rnmRNA_NFkB	NaN	0	902.2992 1662.6418 1 1
IL6mRNA	IL6mRNA	NaN	0	1250.6997 1660.6829 1 1
TNFamRNA	TNFamRNA	NaN	0	1162.1559 1658.7239 1 1
TTP	TTP	NaN	0	1493.2327 1717.4915 1 1
DUSP1_NFkB	DUSP1_NFkB	NaN	0	725.2116 1801.7249 1 1
DUSP1mRNA_NFkB	DUSP1mRNA_NFkB	NaN	0	727.1365 1660.6829 1 1
IL10mRNA_Stat3	IL10mRNA_Stat3	NaN	0	2617.3538 1660.6829 1 1
Socs3mRNA_Stat3	Socs3mRNA_Stat3	NaN	0	2702.0478 1658.7239 1 1
MSK1	MSK1	NaN	0	1035.1149 1427.5716 1 1
MSK2	MSK2	NaN	0	1110.1846 1431.4895 1 1
MK3	MK3	NaN	0	1191.0289 1431.4895 1 1
MK2	MK2	NaN	0	1262.2489 1429.5306 1 1
CREB	CREB	NaN	0	1189.1041 1537.271 1 1
p90Rsk_lps	p90Rsk_lps	NaN	0	958.1203 1429.5306 1 1
PP2A	PP2A	NaN	0	1878.2057 926.0887 1 1
SHP1	SHP1	NaN	0	1880.1305 980.9384 1 1
p300	p300	NaN	0	640.5176 1523.5586 1 1
CBP	CBP	NaN	0	640.5176 1572.5316 1 1
Ccl2/3/4/5/7mRNA	Ccl2/3/4/5/7mRNA	NaN	0	986.9932 1660.6829 1 1
Ccl2/3/4/5/7	Ccl2/3/4/5/7	NaN	0	988.9181 1801.7249 1 1
Cxcl1/2/3mRNA	Cxcl1/2/3mRNA	NaN	0	1077.4619 1658.7239 1 1
Cxcl1/2/3	Cxcl1/2/3	NaN	0	1077.4619 1801.7249 1 1
cJun	cJun	NaN	0	1441.2614 1284.5706 1 1
ATF2	ATF2	NaN	0	1389.29 1341.3793 1 1
Jak3	Jak3	NaN	0	1612.5743 405.0165 1 1
Fes	Fes	NaN	0	1729.9911 461.8252 1 1
PIP3	PIP3	NaN	0	1731.9159 679.265 1 1
PDK1	PDK1	NaN	0	1728.0662 753.7039 1 1
PKC	PKC	NaN	0	1683.7943 849.6909 1 1
p70S6K	p70S6K	NaN	0	1766.5635 849.6909 1 1
IL13Ra2	IL13Ra2	NaN	0	1966.7495 236.5496 1 1
Jak2	Jak2	NaN	0	1976.3738 379.5506 1 1
Stat1	Stat1	NaN	0	2293.9765 1474.5857 1 1
Ccl2/7mRNA_Stat6	Ccl2/7mRNA_Stat6	NaN	0	2020.6457 1660.6829 1 1
Ccl2/7_Stat6	Ccl2/7_Stat6	NaN	0	2018.7208 1801.7249 1 1
Socs2mRNA	Socs2mRNA	NaN	0	2101.49 1658.7239 1 1
Socs2	Socs2	NaN	0	2101.49 1799.766 1 1
Socs1mRNA	Socs1mRNA	NaN	0	2288.2019 1660.6829 1 1
Socs1	Socs1	NaN	0	2292.0516 1797.8071 1 1
Ccl5mRNA_Stat1	Ccl5mRNA_Stat1	NaN	0	2369.0462 1662.6418 1 1
Ccl5_Stat1	Ccl5_Stat1	NaN	0	2370.9711 1799.766 1 1
Src	Src	NaN	0	2802.1408 1576.4494 1 1
IFNb_syn	IFNb_syn	NaN	0	551.9738 1802.1473 1 1
IL1b_syn	IL1b_syn	NaN	0	813.7554 1801.7249 1 1
IL10_syn_Stat3	IL10_syn_Stat3	NaN	0	2615.4289 1801.7249 1 1
DUSP1mRNA_Stat3	DUSP1mRNA_Stat3	NaN	0	2532.6597 1660.6829 1 1
DUSP1_Stat3	DUSP1_Stat3	NaN	0	2534.5846 1797.8071 1 1
Arg1mRNA	Arg1mRNA	NaN	0	1862.8068 1660.6829 1 1
Arg1	Arg1	NaN	0	1860.8819 1801.7249 1 1
dum_DUSP1_inh	dum_DUSP1_inh	NaN	0	688.7289 2483.4029 1 3
hk_inh	housekeeping_inhibitory	1	0	2846.1556 2886.9731 1 3
dum_Socs1_inh	dum_Socs1_inh	NaN	0	3627.1245 2943.7252 1 3
dum_Socs3_inh	dum_Socs3_inh	NaN	0	4561.0332 2905.8905 1 3
hk_medium	hk_medium	1	0	4905.9612 2612.6715 1 3
Mrc1	Mrc1	NaN	0	1939.8014 1797.8071 1 1
Mrc1mRNA	Mrc1mRNA	NaN	0	1939.8014 1662.6418 1 1
PTEN	PTEN	NaN	0	1554.8284 845.773 1 1
Akt2	Akt2	NaN	0	1587.5511 916.2941 1 1
miR155	miR155	NaN	0	1631.823 1053.4183 1 1
CEBPb	CEBPb	NaN	0	1858.957 1456.9554 1 1
coSignal	coSignal	NaN	0	1422.0127 980.9384 1 1
RIP3	RIP3	NaN	0	904.2241 875.1568 1 1
IL10mRNA_MK2	IL10mRNA_MK2	NaN	0	1339.2435 1658.7239 1 1
IL10_syn_MK2	IL10_syn_MK2	NaN	0	1337.3186 1801.7249 1 1
Socs3_MK2	Socs3_MK2	NaN	0	1427.7873 1799.766 1 1
Socs3mRNA_MK2	Socs3mRNA_MK2	NaN	0	1425.8624 1658.7239 1 1
IL1rnmRNA_Stat	IL1rnmRNA_Stat	NaN	0	2453.7403 1660.6829 1 1
IL1rn_Stat	IL1rn_Stat	NaN	0	2451.8154 1797.8071 1 1
p90Rsk_il	p90Rsk_il	NaN	0	1841.6332 845.773 1 1
IkBa_syn	IkBa_syn	NaN	0	640.5176 1800.1685 1 1
IkBamRNA	IkBamRNA	NaN	0	638.5927 1661.6564 1 1
dum_IkBa_inh	dum_IkBa_inh	NaN	0	557.7484 1376.7171 1 3
IkBa	IkBa	NaN	0	863.8019 1208.5238 1 1
