# Supplementary material for: Model-Based Characterization of Inflammatory Gene Expression Patterns of Activated Macrophages
Source: PLoS Comput Biol. 2016 Jul 27;12(7):e1005018. doi: 10.1371/journal.pcbi.1005018 (PMC4963125; doi:10.1371/journal.pcbi.1005018)
Supplement: S2 Protocol — The file contains the refined Boolean model of macrophage activation implemented with CellNetAnalyzer [50]. CNA is freely available for academic use. Software and online manual can be downloaded from http://www.mpi-magdeburg.mpg.de/projects/cna/cna.html. After starting CNA, a new signal-flow project has to be created using the provided folder ‘MacrophageActivation’. Textboxes are optimized for width 0.007, height 0.015, and font size 8. (ZIP) [file pcbi.1005018.s011.zip › S2_Protocol/MacrophageActivation/metabolites_notes]

LBP    
CD14    
TLR4    
MD2    
SIGIRR    
ST2    
TLR4RC    
TRAM    
TRIF    
TRIAD3A    
Mal    
MyD88    
MyD88s    
IRAK4    
IRAKM    
IRAK2c    
IRAK2d    
IRAK1    
TRAF6    
TBK1    
RIP1    
IL1rn_NFkB    
TAB    
TAK1    
IKK    
MKK3    
MKK6    
MKK4    
MKK7    
TPL2    
MKK1/2    
ERK    
p38    
JNK    
AP1    
IRF3    
NFkB    
IFNb_medium    
TNFa_syn    
IL6_syn    
hk    
LPS    
IL4    
IL13    
IL4Ra/IL2Ry    
IL4Ra/IL13Ra1    
IRS1/2    
Jak1    
PI3K    
Akt1    
Stat6    
Socs3_Stat3    
Tyk2    
IFNAR    
IL10R    
IL10_medium    
Stat3    
IFNbmRNA    
IL1bmRNA    
IL1rnmRNA_NFkB    
IL6mRNA    
TNFamRNA    
TTP    
DUSP1_NFkB    
DUSP1mRNA_NFkB    
IL10mRNA_Stat3    
Socs3mRNA_Stat3    
MSK1    
MSK2    
MK3    
MK2    
CREB    
p90Rsk_lps    
PP2A    
SHP1    
p300    
CBP    
Ccl2/3/4/5/7mRNA    
Ccl2/3/4/5/7    
Cxcl1/2/3mRNA    
Cxcl1/2/3    
cJun    
ATF2    
Jak3    
Fes    
PIP3    
PDK1    
PKC    
p70S6K    
IL13Ra2    
Jak2    
Stat1    
Ccl2/7mRNA_Stat6    
Ccl2/7_Stat6    
Socs2mRNA    
Socs2    
Socs1mRNA    
Socs1    
Ccl5mRNA_Stat1    
Ccl5_Stat1    
Src    
IFNb_syn    
IL1b_syn    
IL10_syn_Stat3    
DUSP1mRNA_Stat3    
DUSP1_Stat3    
Arg1mRNA    
Arg1    
dum_DUSP1_inh    
hk_inh    
dum_Socs1_inh    
dum_Socs3_inh    
hk_medium    
Mrc1    
Mrc1mRNA    
PTEN    
Akt2    
miR155    
CEBPb    
coSignal    
RIP3    
IL10mRNA_MK2    
IL10_syn_MK2    
Socs3_MK2    
Socs3mRNA_MK2    
IL1rnmRNA_Stat    
IL1rn_Stat    
p90Rsk_il    
IkBa_syn    
IkBamRNA    
dum_IkBa_inh    
IkBa    
