# Supplementary material for: Model-Based Characterization of Inflammatory Gene Expression Patterns of Activated Macrophages
Source: PLoS Comput Biol. 2016 Jul 27;12(7):e1005018. doi: 10.1371/journal.pcbi.1005018 (PMC4963125; doi:10.1371/journal.pcbi.1005018)
Supplement: S2 Protocol — The file contains the refined Boolean model of macrophage activation implemented with CellNetAnalyzer [50]. CNA is freely available for academic use. Software and online manual can be downloaded from http://www.mpi-magdeburg.mpg.de/projects/cna/cna.html. After starting CNA, a new signal-flow project has to be created using the provided folder ‘MacrophageActivation’. Textboxes are optimized for width 0.007, height 0.015, and font size 8. (ZIP) [file pcbi.1005018.s011.zip › S2_Protocol/MacrophageActivation/reactions]

hk=LBP	1 hk = 1 LBP	|	#	0 0 0 637.4108 90.9828 1 3 1
hk=CD14	1 hk = 1 CD14	|	#	0 0 0 632.5427 136.6812 1 3 1
hk=TLR4	1 hk = 1 TLR4	|	#	0 0 0 624.4292 189.6913 1 3 1
hk=MD2	1 hk = 1 MD2	|	#	0 0 0 637.4108 228.0779 1 3 1
hk=Mal	1 hk = 1 Mal	|	#	0 0 0 1112.8627 326.7864 1 3 1
hk=MyD88	1 hk = 1 MyD88	|	#	0 0 0 1122.5989 376.1407 1 3 1
hk=TRAM	1 hk = 1 TRAM	|	#	0 0 0 663.3741 328.6144 1 3 1
hk=TRIF	1 hk = 1 TRIF	|	#	0 0 0 668.2422 379.7966 1 3 1
hk=RIP1	1 hk = 1 RIP1	|	#	0 0 0 1390.3449 184.2075 1 3 1
LBP+CD14+TLR4+MD2+!SIGIRR+!ST2+LPS=TLR4RC	1 LBP + 1 CD14 + 1 TLR4 + 1 MD2 + 1 !SIGIRR + 1 !ST2 + 1 LPS = 1 TLR4RC	|	#	0 1 0 1071.6873 293.3582 1 1 1
TLR4RC+TRAM+TRIF+!TRIAD3A=TBK1	1 TLR4RC + 1 TRAM + 1 TRIF + 1 !TRIAD3A = 1 TBK1	|	#	0 2 0 981.2186 548.0175 1 1 1
TLR4RC+TRAM+TRIF+!TRIAD3A=TRAF6	1 TLR4RC + 1 TRAM + 1 TRIF + 1 !TRIAD3A = 1 TRAF6	|	#	0 2 0 1071.6873 632.251 1 1 1
TRAF6+RIP1+!RIP3=IKK	1 TRAF6 + 1 RIP1 + 1 !RIP3 = 1 IKK	|	#	0 2 0 927.3224 951.5546 1 1 1
TPL2=MKK1/2	1 TPL2 = 1 MKK1/2	|	#	0 1 0 977.3689 1137.6518 1 1 1
MKK1/2=ERK	1 MKK1/2 = 1 ERK	|	#	0 1 0 979.2938 1253.228 1 1 1
TBK1+!MK3=IRF3	1 TBK1 + 1 !MK3 = 1 IRF3	|	#	0 2 0 732.9111 1073.0075 1 1 1
IFNbmRNA=IFNb_syn	1 IFNbmRNA = 1 IFNb_syn	|	#	0 7 0 594.3208 1728.9337 1 1 1
TNFamRNA+!TTP=TNFa	1 TNFamRNA + 1 !TTP = 1 TNFa_syn	|	#	0 7 0 1302.6711 1723.3682 1 1 1
IL6mRNA+!TTP=IL6_syn	1 IL6mRNA + 1 !TTP = 1 IL6_syn	|	#	0 7 0 1210.2776 1727.2861 1 1 1
TLR4RC+Mal+MyD88+!MyD88s=IRAK4	1 TLR4RC + 1 Mal + 1 MyD88 + 1 !MyD88s = 1 IRAK4	|	#	0 1 0 1108.2597 473.5787 1 2 1
IRAK4+!IRAKM+!IRAK2c+!IRAK2d=IRAK1	1 IRAK4 + 1 !IRAKM + 1 !IRAK2c + 1 !IRAK2d = 1 IRAK1	|	#	0 1 0 1156.3814 645.9634 1 1 1
TRAF6=TAB	1 TRAF6 = 1 TAB	|	#	0 1 0 1150.6068 828.1428 1 1 1
TAB=TAK1	1 TAB = 1 TAK1	|	#	0 1 0 1196.8035 914.3352 1 1 1
TAK1=IKK	1 TAK1 = 1 IKK	|	#	0 1 0 933.097 1014.24 1 1 1
TAK1=MKK3	1 TAK1 = 1 MKK3	|	#	0 1 0 1123.6586 1024.0346 1 1 1
TAK1=MKK6	1 TAK1 = 1 MKK6	|	#	0 1 0 1179.4797 1027.9524 1 1 1
TAK1=MKK4	1 TAK1 = 1 MKK4	|	#	0 1 0 1221.8268 1024.0346 1 1 1
TAK1=MKK7	1 TAK1 = 1 MKK7	|	#	0 1 0 1285.3473 1027.9524 1 1 1
MKK3+!dum_DUSP1_inh=p38	1 MKK3 + 1 !dum_DUSP1_inh = 1 p38	|	#	0 1 0 1125.5835 1165.0767 1 1 1
MKK6+!dum_DUSP1_inh=p38	1 MKK6 + 1 !dum_DUSP1_inh = 1 p38	|	#	0 1 0 1173.7051 1167.0356 1 1 1
MKK4+!dum_DUSP1_inh=p38	1 MKK4 + 1 !dum_DUSP1_inh = 1 p38	|	#	0 1 0 1216.0522 1163.1177 1 1 1
MKK4=JNK	1 MKK4 = 1 JNK	|	#	0 1 0 1285.3473 1163.1177 1 1 1
MKK7=JNK	1 MKK7 = 1 JNK	|	#	0 1 0 1325.7695 1165.0767 1 1 1
p38=AP1	1 p38 = 1 AP1	|	#	0 1 0 1323.8446 1382.5165 1 1 1
IL4=IL4Ra/IL2Ry	1 IL4 = 1 IL4Ra/IL2Ry	|	#	0 1 0 1747.3149 171.9053 1 1 1
IL13=IL4Ra/IL13Ra1	1 IL13 = 1 IL4Ra/IL13Ra1	|	#	0 1 0 1901.3041 169.9464 1 1 1
IL4=IL4Ra/IL13Ra1	1 IL4 = 1 IL4Ra/IL13Ra1	|	#	0 1 0 1845.483 173.8642 1 1 1
hk=Tyk2	1 hk = 1 Tyk2	|	#	0 0 0 1907.987 346.8937 1 3 1
hk=Jak1	1 hk = 1 Jak1	|	#	0 0 0 1380.6086 260.9808 1 3 1
IFNb_medium=IFNAR	1 IFNb_medium = 1 IFNAR	|	#	0 1 0 2788.6668 175.9128 1 1 1
Jak1+IL-10R=Stat3	1 Jak1 + 1 IL10R = 1 Stat3	|	#	0 1 0 2667.4003 1270.8582 1 1 1
Socs3mRNA_Stat3=Socs3_Stat3	1 Socs3mRNA_Stat3 = 1 Socs3_Stat3	|	#	0 7 0 2752.0943 1723.3682 1 1 1
!TTP+IL10mRNA_Stat3=IL10syn_Stat3	1 !TTP + 1 IL10mRNA_Stat3 = 1 IL10_syn_Stat3	|	#	0 7 0 2663.5505 1723.3682 1 1 1
IL10_medium=IL10R	1 IL10_medium = 1 IL10R	|	#	0 1 0 2761.7186 173.8642 1 1 1
IL4Ra/IL2Ry+Jak1+!PP2A+!SHP1+!dum_Socs1_inh=Stat6	1 IL4Ra/IL2Ry + 1 Jak1 + 1 !PP2A + 1 !SHP1 + 1 !dum_Socs1_inh = 1 Stat6	|	#	0 1 0 2055.2932 1206.2139 1 1 1
IL4Ra/IL13Ra1+Jak1+!PP2A+!SHP1+!dum_Socs1_inh=Stat6	1 IL4Ra/IL13Ra1 + 1 Jak1 + 1 !PP2A + 1 !SHP1 + 1 !dum_Socs1_inh = 1 Stat6	|	#	0 1 0 2066.8424 1174.8712 1 1 1
IRAK1=TRAF6	1 IRAK1 = 1 TRAF6	|	#	0 1 0 1127.5084 730.1969 1 1 1
NFkB=TNFamRNA	1 NFkB = 1 TNFamRNA	|	#	0 5 0 1298.8214 1617.5867 1 1 1
NFkB+CREB+AP1=IL6mRNA	1 AP1 + 1 NFkB + 1 CREB = 1 IL6mRNA	|	#	0 5 0 1210.2776 1617.5867 1 1 1
Stat3=IL10mRNA_Stat3	1 Stat3 = 1 IL10mRNA_Stat3	|	#	0 5 0 2644.3019 1597.9975 1 1 1
Stat3=DUSP1mRNA_Stat3	1 Stat3 = 1 DUSP1mRNA_Stat3	|	#	0 5 0 2584.6311 1596.0386 1 1 1
DUSP1mRNA_NFkB=DUSP1_NFkB	1 DUSP1mRNA_NFkB = 1 DUSP1_NFkB	|	#	0 7 0 775.2581 1727.2861 1 1 1
NFkB=IL1bmRNA	1 NFkB = 1 IL1bmRNA	|	#	0 5 0 852.2527 1597.9975 1 1 1
IL1bmRNA=IL1b_syn	1 IL1bmRNA = 1 IL1b_syn	|	#	0 7 0 861.877 1727.2861 1 1 1
NFkB+MSK1=IL1rnmRNA_NFkB	1 NFkB + 1 MSK1 = 1 IL1rnmRNA_NFkB	|	#	0 5 0 950.4208 1613.6688 1 1 1
IL1rnmRNA_NFkB=IL1rn_NFkB	1 IL1rnmRNA_NFkB = 1 IL1rn_NFkB	|	#	0 7 0 952.3457 1727.2861 1 1 1
p38=MSK1	1 p38 = 1 MSK1	|	#	0 1 0 1121.7338 1349.2149 1 1 1
ERK=MSK1	1 ERK = 1 MSK1	|	#	0 1 0 1019.7159 1349.2149 1 1 1
p38=MSK2	1 p38 = 1 MSK2	|	#	0 1 0 1160.2311 1368.8041 1 1 1
p38=MK2	1 p38 = 1 MK2	|	#	0 1 0 1248.7749 1368.8041 1 1 1
ERK=p90Rsk_lps	1 ERK = 1 p90Rsk_lps	|	#	0 1 0 963.8949 1374.6809 1 1 1
MSK1+p90Rsk_lps=CREB	1 MSK1 + 1 p90Rsk_lps = 1 CREB	|	#	0 1 0 1156.3814 1503.9694 1 1 1
JNK=c-JUN	1 JNK = 1 cJun	|	#	0 1 0 1389.29 1290.4474 1 1 1
JNK=ATF2	1 JNK = 1 ATF2	|	#	0 1 0 1354.6424 1331.5847 1 1 1
c-JUN+ATF2=AP1	1 cJun + 1 ATF2 = 1 AP1	|	#	0 1 0 1416.2381 1386.4344 1 1 1
NFkB=Ccl2/3/4/5/7mRNA	1 NFkB = 1 Ccl2/3/4/5/7mRNA	|	#	0 5 0 994.6927 1601.9153 1 1 1
NFkB=Cxcl1/2/3mRNA	1 NFkB = 1 Cxcl1/2/3mRNA	|	#	0 5 0 1085.1614 1605.8332 1 1 1
Ccl2/3/4/5/7mRNA=Ccl2/3/4/5/7	1 Ccl2/3/4/5/7mRNA = 1 Ccl2/3/4/5/7	|	#	0 7 0 1031.2651 1729.245 1 1 1
Cxcl-1/2/3mRNA=Cxcl-1/2/3	1 Cxcl1/2/3mRNA = 1 Cxcl1/2/3	|	#	0 7 0 1119.8089 1725.3272 1 1 1
IRF3+NFkB+p300+CBP=IFNbmRNA	1 IRF3 + 1 NFkB + 1 p300 + 1 CBP = 1 IFNbmRNA	|	#	0 5 0 715.5873 1533.038 1 1 1
IL13=IL13Ra2	1 IL13 = 1 IL13Ra2	|	#	0 1 0 1999.4722 173.8642 1 1 1
IL4Ra/IL2Ry+Jak3+!PP2A+!SHP1+!dum_Socs1_inh=Stat6	1 IL4Ra/IL2Ry + 1 !PP2A + 1 !SHP1 + 1 Jak3 + 1 !dum_Socs1_inh = 1 Stat6	|	#	0 1 0 2088.0159 1208.1728 1 1 1
IL4Ra/IL13Ra1+!PP2A+!SHP1+Jak2+!dum_Socs1_inh=Stat6	1 IL4Ra/IL13Ra1 + 1 !PP2A + 1 !SHP1 + 1 Jak2 + 1 !dum_Socs1_inh = 1 Stat6	|	#	0 1 0 2032.1949 1172.9123 1 1 1
IL4Ra/IL13Ra1+Tyk2+!PP2A+!SHP1+!dum_Socs1_inh=Stat6	1 IL4Ra/IL13Ra1 + 1 Tyk2 + 1 !PP2A + 1 !SHP1 + 1 !dum_Socs1_inh = 1 Stat6	|	#	0 1 0 2101.49 1172.9123 1 1 1
hk=p300	1 hk = 1 p300	|	#	0 0 0 394.0054 1436.3431 1 3 1
hk=CBP	1 hk = 1 CBP	|	#	0 0 0 389.1373 1482.0415 1 3 1
hk=Jak3	1 hk = 1 Jak3	|	#	0 0 0 1380.6086 319.4747 1 3 1
hk=Jak2	1 hk = 1 Jak2	|	#	0 0 0 1912.8551 293.8836 1 3 1
hk=Src	1 hk = 1 Src	|	#	0 0 0 2746.9243 1498.4929 1 3 1
IL4Ra/IL2Ry+Jak1+!dum_Socs1_inh=Fes	1 IL4Ra/IL2Ry + 1 Jak1 + 1 !dum_Socs1_inh = 1 Fes	|	#	0 1 0 1756.9392 403.0576 1 1 1
IL4Ra/IL2Ry+Jak3+!dum_Socs1_inh=Fes	1 IL4Ra/IL2Ry + 1 Jak3 + 1 !dum_Socs1_inh = 1 Fes	|	#	0 1 0 1737.6905 401.0987 1 1 1
Fes=IRS-1/2	1 Fes = 1 IRS1/2	|	#	0 1 0 1770.4132 493.1678 1 1 1
IRS1/2=PI3K	1 IRS1/2 = 1 PI3K	|	#	0 1 0 1772.3381 561.73 1 1 1
PI3K=PIP3	1 PI3K = 1 PIP3	|	#	0 1 0 1772.3381 640.0867 1 1 1
PIP3=PDK1	1 PIP3 = 1 PDK1	|	#	0 1 0 1774.263 712.5666 1 1 1
PDK1=PKC	1 PDK1 = 1 PKC	|	#	0 1 0 1733.8408 794.8412 1 1 1
PDK1+!PTEN=Akt1	1 PDK1 + 1 !PTEN = 1 Akt1	|	#	0 1 0 1676.0949 863.4033 1 1 1
PDK1=p70S6K	1 PDK1 = 1 p70S6K	|	#	0 1 0 1774.263 792.8823 1 1 1
PDK1=p90Rsk_il	1 PDK1 = 1 p90Rsk_il	|	#	0 1 0 1835.8586 794.8412 1 1 1
IFNAR+Jak1+!dum_Socs1_inh=Stat1	1 Jak1 + 1 IFNAR + 1 !dum_Socs1_inh = 1 Stat1	|	#	0 1 0 2438.3414 988.774 1 1 1
IFNAR+Tyk2+!dum_Socs1_inh=Stat1	1 Tyk2 + 1 IFNAR + 1 !dum_Socs1_inh = 1 Stat1	|	#	0 1 0 2471.0641 986.8151 1 1 1
IFNAR+Jak1+!dum_Socs3_inh=Stat3	1 Jak1 + 1 IFNAR + 1 !dum_Socs3_inh = 1 Stat3	|	#	0 1 0 2626.9781 992.6919 1 1 1
IFNAR+Tyk2+!dum_Socs3_inh=Stat3	1 Tyk2 + 1 IFNAR + 1 !dum_Socs3_inh = 1 Stat3	|	#	0 1 0 2659.7008 994.6508 1 1 1
Stat6=Ccl2/7mRNA_Stat6	1 Stat6 = 1 Ccl2/7mRNA_Stat6	|	#	0 5 0 2068.7673 1596.0386 1 1 1
Stat6=Socs2mRNA	1 Stat6 = 1 Socs2mRNA	|	#	0 5 0 2149.6116 1596.0386 1 1 1
Stat6=Socs1mRNA	1 Stat6 = 1 Socs1mRNA	|	#	0 5 0 2245.8549 1545.1067 1 1 1
Ccl2/7mRNA_Stat6=Ccl2/7_Stat6	1 Ccl2/7mRNA_Stat6 = 1 Ccl2/7_Stat6	|	#	0 7 0 2068.7673 1725.3272 1 1 1
Socs2mRNA=Socs2	1 Socs2mRNA = 1 Socs2	|	#	0 7 0 2149.6116 1725.3272 1 1 1
Stat1=Socs1mRNA	1 Stat1 = 1 Socs1mRNA	|	#	0 5 0 2305.5257 1521.5997 1 1 1
Stat3+Src=Socs3mRNA_Stat3	1 Stat3 + 1 Src = 1 Socs3mRNA_Stat3	|	#	0 5 0 2742.47 1605.8332 1 1 1
Socs1mRNA=Socs1	1 Socs1mRNA = 1 Socs1	|	#	0 7 0 2334.3986 1727.2861 1 1 1
Ccl5mRNA_Stat1=Ccl5_Stat1	1 Ccl5mRNA_Stat1 = 1 Ccl5_Stat1	|	#	0 7 0 2417.1678 1725.3272 1 1 1
!MK2=MK3	1 !MK2 = 1 MK3	|	#	0 1 0 1254.5495 1454.9965 1 1 1
IFNb_syn=IFNb_medium	1 IFNb_syn = 1 IFNb_medium	|	#	0 10 0 4154.2786 65.1343 1 3 1
hk_inh+LPS=dum_DUSP1_inh	1 LPS + 1 hk_inh = 1 dum_DUSP1_inh	|	#	0 15 0 607.378 2451.874 1 3 1
Stat6=Mrc1mRNA	1 Stat6 = 1 Mrc1mRNA	|	#	0 5 0 1995.6224 1597.9975 1 1 1
Stat6+CEBPb=Arg1mRNA	1 Stat6 + 1 CEBPb = 1 Arg1mRNA	|	#	0 5 0 1907.0786 1533.3532 1 1 1
Arg1mRNA=Arg1	1 Arg1mRNA = 1 Arg1	|	#	0 7 0 1903.2289 1723.3682 1 1 1
DUSP1mRNA_Stat3=DUSP1_Stat3	1 DUSP1mRNA_Stat3 = 1 DUSP1_Stat3	|	#	0 7 0 2580.7814 1725.3272 1 1 1
NFkB=DUSP1mRNA_NFkB	1 NFkB = 1 DUSP1mRNA_NFkB	|	#	0 5 0 775.2581 1603.8742 1 1 1
!MK2=TTP	1 !MK2 = 1 TTP	|	#	0 1 0 1535.5797 1568.6137 1 1 1
Stat1=Ccl5mRNA_Stat1	1 Stat1 = 1 Ccl5mRNA_Stat1	|	#	0 5 0 2384.4451 1597.9975 1 1 1
hk_inh+LPS=dum_Socs1_inh	1 LPS + 1 hk_inh = 1 dum_Socs1_inh	|	#	0 15 0 3627.1245 2890.126 1 3 1
hk_inh+LPS=dum_Socs3_inh	1 LPS + 1 hk_inh = 1 dum_Socs3_inh	|	#	0 15 0 4567.5413 2883.8202 1 3 1
hk_medium+LPS=IL10_medium	1 LPS + 1 hk_medium = 1 IL10_medium	|	#	0 15 0 4300.7102 39.9112 1 3 1
hk_medium+LPS=IFNb_medium	1 LPS + 1 hk_medium = 1 IFNb_medium	|	#	0 15 0 4157.5326 68.2872 1 3 1
!hk=PP2A	1 !hk = 1 PP2A	|	#	0 1 0 3267.9581 757.3599 1 3 1
!hk=SHP1	1 !hk = 1 SHP1	|	#	0 1 0 1661.3362 908.0698 1 3 1
Stat3=Socs1mRNA	1 Stat3 = 1 Socs1mRNA	|	#	0 5 0 2498.0122 1507.8873 1 1 1
Mrc1mRNA=Mrc1	1 Mrc1mRNA = 1 Mrc1	|	#	0 7 0 1989.8478 1723.3682 1 1 1
IkBa+!dum_IkBa_inh+!MK3+miR155=NFkB	1 !MK3 + 1 miR155 + 1 !dum_IkBa_inh + 1 IkBa = 1 NFkB	|	#	0 1 0 902.2992 1386.6108 1 1 1
!hk=PTEN	1 !hk = 1 PTEN	|	#	0 0 0 1479.5935 632.9619 1 3 1
TAK1=TPL2	1 TAK1 = 1 TPL2	|	#	0 1 0 1050.5138 949.5957 1 1 1
TRAF6=TPL2	1 TRAF6 = 1 TPL2	|	#	0 1 0 1038.9646 892.7871 1 1 1
PDK1+!PTEN=Akt2	1 PDK1 + 1 !PTEN = 1 Akt2	|	#	0 1 0 1626.0484 869.2801 1 1 1
!miR155=CEBPb	1 !miR155 = 1 CEBPb	|	#	0 1 0 1781.9624 1257.1458 1 1 1
!Akt1=miR155	1 !Akt1 = 1 miR155	|	#	0 1 0 1691.4938 978.9795 1 1 1
TLR4RC=coSignal	1 TLR4RC = 1 coSignal	|	#	0 1 0 1462.4349 788.9644 1 1 1
Akt2+coSignal=miR155	1 Akt2 + 1 coSignal = 1 miR155	|	#	0 1 0 1633.7478 996.6097 1 1 1
IL10R=Arg1mRNA	1 IL10R = 1 Arg1mRNA	|	#	0 5 0 1799.2862 1500.0516 1 1 1
TLR4RC=PI3K	1 TLR4RC = 1 PI3K	|	#	0 1 0 1658.7711 600.9083 1 1 1
!TTP+IL10mRNA_MK2=IL10_syn_MK2	1 !TTP + 1 IL10mRNA_MK2 = 1 IL10_syn_MK2	|	#	0 7 0 1391.2149 1727.2861 1 1 1
IL10_syn_MK2=IL10_medium	1 IL10_syn_MK2 = 1 IL10_medium	|	#	0 10 0 1341.1684 1856.5746 1 3 1
Stat3=IL1rnmRNA_Stat	1 Stat3 = 1 IL1rnmRNA_Stat	|	#	0 5 0 2526.8851 1543.1478 1 1 1
Stat1=IL1rnmRNA_Stat	1 Stat1 = 1 IL1rnmRNA_Stat	|	#	0 5 0 2438.3414 1545.1067 1 1 1
IL1rnmRNA_Stat=IL1rn_Stat	1 IL1rnmRNA_Stat = 1 IL1rn_Stat	|	#	0 7 0 2496.0873 1723.3682 1 1 1
Socs3mRNA_MK2=Socs3_MK2	1 Socs3mRNA_MK2 = 1 Socs3_MK2	|	#	0 7 0 1472.0592 1731.2039 1 1 1
MK2=IL10mRNA_MK2	1 MK2 = 1 IL10mRNA_MK2	|	#	0 5 0 1358.4922 1601.9153 1 1 1
MK2=Socs3mRNA_MK2	1 MK2 = 1 Socs3mRNA_MK2	|	#	0 5 0 1431.637 1597.9975 1 1 1
!hk=RIP3	1 !hk = 1 RIP3	|	#	0 1 0 823.3797 879.0746 1 3 1
Socs1=dum_Socs1_inh	1 Socs1 = 1 dum_Socs1_inh	|	#	0 15 0 2328.6241 1852.6568 1 3 1
DUSP1_NFkB=dum_DUSP1_inh	1 DUSP1_NFkB = 1 dum_DUSP1_inh	|	#	0 15 0 742.5354 1846.7801 1 3 1
DUSP1_Stat3=dum_DUSP1_inh	1 DUSP1_Stat3 = 1 dum_DUSP1_inh	|	#	0 15 0 2555.7581 1846.7801 1 3 1
Socs3_MK2=dum_Socs3_inh	1 Socs3_MK2 = 1 dum_Socs3_inh	|	#	0 15 0 1443.1862 1838.9444 1 3 1
Socs3_Stat3=dum_Socs3_inh	1 Socs3_Stat3 = 1 dum_Socs3_inh	|	#	0 15 0 2688.5738 1842.8622 1 3 1
hk_inh+IL4=dum_Socs1_inh	1 IL4 + 1 hk_inh = 1 dum_Socs1_inh	|	#	0 15 0 2290.1268 1838.9444 1 3 1
IL10_syn_Stat3=IL10_medium	1 IL10_syn_Stat3 = 1 IL10_medium	|	#	0 12 0 2840.6381 62.2059 1 3 1
IkBamRNA=IkBa_syn	1 IkBamRNA = 1 IkBa_syn	|	#	0 7 0 690.5641 1726.955 1 1 1
NFkB=IkBamRNA	1 NFkB = 1 IkBamRNA	|	#	0 5 0 688.6392 1600.3153 1 1 1
IkBa_syn=dum_IkBa_inh	1 IkBa_syn = 1 dum_IkBa_inh	|	#	0 15 0 615.4943 1372.7596 1 3 1
IKK=IkBa	1 IKK = 1 IkBa	|	#	0 1 0 904.2241 1137.289 1 1 1
hk_inh+LPS=dum_IkBa_inh	1 LPS + 1 hk_inh = 1 dum_IkBa_inh	|	#	0 15 0 732.9111 1289.6523 1 3 1
