# Supplementary material for: Model-Based Characterization of Inflammatory Gene Expression Patterns of Activated Macrophages
Source: PLoS Comput Biol. 2016 Jul 27;12(7):e1005018. doi: 10.1371/journal.pcbi.1005018 (PMC4963125; doi:10.1371/journal.pcbi.1005018)
Supplement: S1 Dataset — Mean expression values of measured mRNAs from primary murine BMDMs stimulated with LPS or IL-4/13 for 0.5, 1, 2, 6 and 10 h normalized on untreated controls with standard deviation, number of samples and p-values for regulation compared to untreated controls as well as the official full name and gene ID as given in the NCBI gene database and the Applied Biosystems assay number. (XLSX) [file pcbi.1005018.s012.xlsx]

## Sheet: Gene Expression Data
LPS-induced M1 macrophages																	IL-4/13-induced M2 macrophages
Arg1	official full name:					arginase, liver		Ifna1	official full name:					interferon alpha 1			Arg1	official full name:					arginase, liver		Ifna1	official full name:					interferon alpha 1
	NCBI gene ID:					11846			NCBI gene ID:					15962				NCBI gene ID:					11846			NCBI gene ID:					15962
	Applied Biosystems Assay:					Mm00475988_m1			Applied Biosystems Assay:					Mm03030145_gH				Applied Biosystems Assay:					Mm00475988_m1			Applied Biosystems Assay:					Mm03030145_gH
	time [h]	0.5	1	2	6	10			time [h]	0.5	1	2	6	10				time [h]	0.5	1	2	6	10			time [h]	0.5	1	2	6	10
	Mean	0.80844	2.0658	3.1653	3.258	6.3781			Mean	4.706	7.2132	5.5449	3.7074	2.1956				Mean	1.1149	2.7737	4.226	1.2844	6.2926			Mean	0.34173	0.32171	-0.34553	1.1638	1.1656
	Std	2.7985	2.0293	4.6559	2.5994	1.9226			Std	1.6209	2.0139	2.4518	1.9709	3.2546				Std	0.8506	0.53611	2.0319	0.65761	3.4562			Std	2.4662	2.9348	3.1254	0.74246	1.0258
	n	9	6	8	3	6			n	15	12	16	4	6				n	9	6	8	2	6			n	13	10	9	2	6
	pVal	0.52869	0.069294	0.13675	0.04124	6.8347e-05			pVal	5.8677e-07	5.4585e-09	3.0382e-07	0.011405	0.097356				pVal	0.079971	0.0028681	0.00098356	0.2849	0.0020854			pVal	0.70874	0.76193	0.75846	0.52264	0.27662
Ccl2	official full name:					chemokine (C-C motif) ligand 2		Ifnar1	official full name:					interferon (alpha and beta) receptor 1			Ccl2	official full name:					chemokine (C-C motif) ligand 2		Ifnar1	official full name:					interferon (alpha and beta) receptor 1
	NCBI gene ID:					20296			NCBI gene ID:					15975				NCBI gene ID:					20296			NCBI gene ID:					15975
	Applied Biosystems Assay:					Mm00441242_m1-Ccl2			Applied Biosystems Assay:					Mm00439544_m1-Ifnar1				Applied Biosystems Assay:					Mm00441242_m1-Ccl2			Applied Biosystems Assay:					Mm00439544_m1-Ifnar1
	time [h]	0.5	1	2	6	10			time [h]	0.5	1	2	6	10				time [h]	0.5	1	2	6	10			time [h]	0.5	1	2	6	10
	Mean	4.3475	5.7608	6.5603	5.9575	7.5316			Mean	0.85136	0.25471	0.5086	0.74138	1.1858				Mean	2.1503	3.2124	3.2884	2.7497	2.78			Mean	0.25856	-0.27041	-0.31347	0.2452	-0.11966
	Std	1.3973	1.2245	0.68874	0.82433	1.0913			Std	0.12631	0.2488	0.58608	1.0334	0.38399				Std	0.68816	0.98484	1.1706	0.82487	1.1781			Std	0.32459	0.32996	0.22516	0.14397	0.31044
	n	15	12	16	9	12			n	6	6	8	6	6				n	15	12	16	8	12			n	6	6	8	6	6
	pVal	1.5537e-13	1.47e-16	6.9344e-22	3.1323e-15	8.321e-21			pVal	3.6221e-10	0.014747	0.0011824	0.0028251	3.5246e-10				pVal	8.4218e-08	2.8873e-10	2.2617e-11	2.7192e-07	2.6859e-08			pVal	0.022082	0.017803	0.0010612	0.017122	0.28873
Ccl3	official full name:					chemokine (C-C motif) ligand 3		Ifnar2	official full name:					interferon (alpha and beta) receptor 2			Ccl3	official full name:					chemokine (C-C motif) ligand 3		Ifnar2	official full name:					interferon (alpha and beta) receptor 2
	NCBI gene ID:					20302			NCBI gene ID:					15976				NCBI gene ID:					20302			NCBI gene ID:					15976
	Applied Biosystems Assay:					Mm00441259_g1-Ccl3			Applied Biosystems Assay:					Mm00494916_m1				Applied Biosystems Assay:					Mm00441259_g1-Ccl3			Applied Biosystems Assay:					Mm00494916_m1
	time [h]	0.5	1	2	6	10			time [h]	0.5	1	2	6	10				time [h]	0.5	1	2	6	10			time [h]	0.5	1	2	6	10
	Mean	4.9634	6.3304	7.3145	6.7174	5.5431			Mean	0.58518	-0.14799	0.24543	0.76706	1.1937				Mean	0.33637	-0.27777	-1.5544	-0.26314	-0.29384			Mean	0.25371	-0.17925	-0.18231	-0.21971	-0.15208
	Std	0.88237	0.31729	0.96955	1.1804	0.84323			Std	0.16241	0.22172	0.59773	0.95348	0.13119				Std	0.64934	0.84102	0.81839	0.47164	0.74728			Std	0.28057	0.38522	0.25665	0.25828	0.51674
	n	15	12	16	9	12			n	6	6	8	6	6				n	15	12	16	8	12			n	6	6	8	6	6
	pVal	2.5544e-26	3.4345e-32	1.8836e-32	1.1721e-23	1.0371e-26			pVal	2.188e-05	0.21857	0.12442	0.002078	5.6028e-09				pVal	0.049091	0.17504	3.8613e-10	0.1476	0.12594			pVal	0.048243	0.19099	0.10147	0.079497	0.32171
Ccl4	official full name:					chemokine (C-C motif) ligand 4		Ifnb1	official full name:					interferon beta 1, fibroblast			Ccl4	official full name:					chemokine (C-C motif) ligand 4		Ifnb1	official full name:					interferon beta 1, fibroblast
	NCBI gene ID:					20303			NCBI gene ID:					15977				NCBI gene ID:					20303			NCBI gene ID:					15977
	Applied Biosystems Assay:					Mm00443111_m1-Ccl4			Applied Biosystems Assay:					Mm00439552_s1-Ifnb1				Applied Biosystems Assay:					Mm00443111_m1-Ccl4			Applied Biosystems Assay:					Mm00439552_s1-Ifnb1
	time [h]	0.5	1	2	6	10			time [h]	0.5	1	2	6	10				time [h]	0.5	1	2	6	10			time [h]	0.5	1	2	6	10
	Mean	5.8246	7.469	8.7546	7.2953	6.5356			Mean	8.2106	9.6824	7.9506	3.0656	5.0066				Mean	1.0316	0.5806	-0.4092	0.2235	-0.17905			Mean	0.91373	0.83601	3.0579	2.7765	0.952
	Std	0.82787	0.71716	0.93303	1.0892	0.86625			Std	1.3948	1.991	2.4996	3.858	1.6793				Std	0.76976	0.95119	0.94834	0.44202	1.2731			Std	1.9541	3.1024	3.9549	0.9051	1.8477
	n	15	12	16	9	12			n	15	12	16	5	6				n	15	12	15	8	12			n	11	8	8	2	6
	pVal	1.7793e-29	1.3669e-32	6.567e-36	4.5238e-26	8.7228e-29			pVal	3.5961e-13	8.0649e-12	1.2509e-09	0.033551	2.9444e-05				pVal	1.9329e-06	0.012199	0.061698	0.22591	0.51248			pVal	0.25204	0.4454	0.025778	0.062176	0.31089
Ccl5	official full name:					chemokine (C-C motif) ligand 5		Il10	official full name:					interleukin 10			Ccl5	official full name:					chemokine (C-C motif) ligand 5		Il10	official full name:					interleukin 10
	NCBI gene ID:					20304			NCBI gene ID:					16153				NCBI gene ID:					20304			NCBI gene ID:					16153
	Applied Biosystems Assay:					Mm01302427_m1-Ccl5			Applied Biosystems Assay:					Mm00439614_m1-Il10				Applied Biosystems Assay:					Mm01302427_m1-Ccl5			Applied Biosystems Assay:					Mm00439614_m1-Il10
	time [h]	0.5	1	2	6	10			time [h]	0.5	1	2	6	10				time [h]	0.5	1	2	6	10			time [h]	0.5	1	2	6	10
	Mean	2.1201	5.1179	6.2757	6.5527	7.6139			Mean	5.4616	5.0022	6.0426	5.1851	3.7194				Mean	1.1381	0.80037	0.40658	-0.057672	-1.1553			Mean	0.17511	0.35857	0.15474	1.2022	0.04401
	Std	0.72705	1.0948	0.6958	1.9688	1.5386			Std	1.0992	0.5632	1.0046	1.331	1.0575				Std	0.67803	0.80372	1.038	0.79261	0.91155			Std	0.60126	1.0666	0.72295	0.73216	1.0973
	n	15	12	16	9	12			n	15	12	16	9	12				n	15	12	16	8	12			n	15	12	16	8	11
	pVal	5.1598e-08	2.1832e-16	2.1637e-22	7.6517e-15	3.0237e-20			pVal	8.9049e-24	1.0408e-25	5.4468e-27	3.9987e-18	5.0718e-17				pVal	0.00056597	0.025431	0.2261	0.8882	0.0043189			pVal	0.3456	0.16721	0.44073	1.2275e-05	0.86796
Ccl7	official full name:					chemokine (C-C motif) ligand 7		Il10ra	official full name:					interleukin 10 receptor, alpha			Ccl7	official full name:					chemokine (C-C motif) ligand 7		Il10ra	official full name:					interleukin 10 receptor, alpha
	NCBI gene ID:					20306			NCBI gene ID:					16154				NCBI gene ID:					20306			NCBI gene ID:					16154
	Applied Biosystems Assay:					Mm00443113_m1-Ccl7			Applied Biosystems Assay:					Mm00434151_m1				Applied Biosystems Assay:					Mm00443113_m1-Ccl7			Applied Biosystems Assay:					Mm00434151_m1
	time [h]	0.5	1	2	6	10			time [h]	0.5	1	2	6	10				time [h]	0.5	1	2	6	10			time [h]	0.5	1	2	6	10
	Mean	2.302	5.3532	5.8862	5.4555	6.3678			Mean	1.4194	-0.0058507	1.439	0.39293	0.48317				Mean	2.5577	3.5806	3.3185	2.8338	2.9143			Mean	-0.43602	-0.68295	-0.15252	-0.1165	-0.54396
	Std	1.3518	0.69117	0.73932	0.50016	0.91912			Std	0.58196	0.29621	0.96015	1.3833	0.84694				Std	0.7061	1.0543	1.1239	0.92538	0.9289			Std	0.44108	0.37673	0.50847	0.37418	0.83469
	n	15	12	16	9	12			n	15	12	16	9	12				n	15	12	16	8	12			n	15	12	16	8	12
	pVal	2.7355e-07	2.0031e-18	1.1181e-22	1.35e-14	3.4849e-20			pVal	3.7648e-12	0.96383	1.4647e-08	0.18048	0.01614				pVal	2.2912e-10	6.6209e-12	2.4607e-12	7.946e-08	1.6345e-09			pVal	0.0012965	7.6999e-06	0.26496	0.45602	0.0067983
Ccl8	official full name:					chemokine (C-C motif) ligand 8		Il10rb	official full name:					interleukin 10 receptor, beta			Ccl8	official full name:					chemokine (C-C motif) ligand 8		Il10rb	official full name:					interleukin 10 receptor, beta
	NCBI gene ID:					20307			NCBI gene ID:					16155				NCBI gene ID:					20307			NCBI gene ID:					16155
	Applied Biosystems Assay:					Mm01297183_m1-Ccl8			Applied Biosystems Assay:					Mm00434157_m1				Applied Biosystems Assay:					Mm01297183_m1-Ccl8			Applied Biosystems Assay:					Mm00434157_m1
	time [h]	0.5	1	2	6	10			time [h]	0.5	1	2	6	10				time [h]	0.5	1	2	6	10			time [h]	0.5	1	2	6	10
	Mean	0.92616	2.1031	2.4429	3.1689	4.4255			Mean	0.3277	-0.10614	0.28838	0.68451	0.93559				Mean	-0.067936	0.78119	0.56402	0.20742	1.2755			Mean	-0.037763	-0.19973	-0.048884	0.28185	0.23732
	Std	1.726	0.71185	1.7705	0.44281	3.0278			Std	0.65825	0.20388	0.94813	1.1573	0.57301				Std	1.3047	0.43088	0.48798	0.76289	1.5836			Std	0.45822	0.52099	0.53831	0.48267	0.53108
	n	12	9	15	9	12			n	15	12	16	9	12				n	12	8	10	5	8			n	15	12	16	8	12
	pVal	0.16318	0.00011909	0.00096359	1.0269e-06	0.00047282			pVal	0.026746	0.19404	0.14996	0.0069081	1.9183e-08				pVal	0.89617	0.06191	0.12946	0.68155	0.058354			pVal	0.72602	0.10642	0.68785	0.030716	0.062935
Ccr2	official full name:					chemokine (C-C motif) receptor 2		Il1b	official full name:					interleukin 1 beta			Ccr2	official full name:					chemokine (C-C motif) receptor 2		Il1b	official full name:					interleukin 1 beta
	NCBI gene ID:					12772			NCBI gene ID:					16176				NCBI gene ID:					12772			NCBI gene ID:					16176
	Applied Biosystems Assay:					Mm00438270_m1-Ccr2			Applied Biosystems Assay:					Mm01336189_m1-Il1b				Applied Biosystems Assay:					Mm00438270_m1-Ccr2			Applied Biosystems Assay:					Mm01336189_m1-Il1b
	time [h]	0.5	1	2	6	10			time [h]	0.5	1	2	6	10				time [h]	0.5	1	2	6	10			time [h]	0.5	1	2	6	10
	Mean	0.0093441	-0.45329	-0.54708	-3.2166	-0.88662			Mean	6.0942	7.5834	6.9683	6.7279	6.5938				Mean	-0.44768	-0.82464	-1.1281	-0.416	-0.63108			Mean	-0.74645	-1.2133	-1.2456	-1.3341	-1.976
	Std	0.60826	0.86651	1.6522	1.8723	1.2609			Std	1.1917	0.32911	0.87505	1.2348	0.74106				Std	0.65725	0.13836	0.9115	0.68651	0.54064			Std	1.0974	1.2915	0.67818	0.38959	1.5891
	n	15	12	16	9	12			n	15	12	16	9	12				n	15	12	16	8	12			n	15	12	16	8	12
	pVal	0.97253	0.16172	0.16755	1.0186e-07	0.018517			pVal	2.2586e-23	1.0625e-27	6.3313e-29	5.2374e-20	7.3749e-25				pVal	0.10954	0.0096233	0.00037755	0.28234	0.053798			pVal	0.011022	0.00054584	4.472e-06	5.9012e-05	3.5247e-06
Ccr3	official full name:					chemokine (C-C motif) receptor 3		Il1rn	official full name:					interleukin 1 receptor antagonist			Ccr3	official full name:					chemokine (C-C motif) receptor 3		Il1rn	official full name:					interleukin 1 receptor antagonist
	NCBI gene ID:					12771			NCBI gene ID:					16181				NCBI gene ID:					12771			NCBI gene ID:					16181
	Applied Biosystems Assay:					Mm00515543_s1-Ccr3			Applied Biosystems Assay:					Mm00446186_m1				Applied Biosystems Assay:					Mm00515543_s1-Ccr3			Applied Biosystems Assay:					Mm00446186_m1
	time [h]	0.5	1	2	6	10			time [h]	0.5	1	2	6	10				time [h]	0.5	1	2	6	10			time [h]	0.5	1	2	6	10
	Mean	1.2477	2.2602	3.1642	0.52239	1.0241			Mean	2.603	4.7652	6.4041	7.6582	8.868				Mean	0.099002	-0.25092	0.089827	-0.029038	-0.16403			Mean	0.84182	0.97658	0.60348	0.23579	0.52033
	Std	0.52984	0.34182	1.0806	1.8941	1.3733			Std	1.1973	0.63728	0.75558	1.4266	0.39592				Std	0.54854	0.31668	1.2902	1.0562	1.0158			Std	0.71498	0.92728	0.86433	0.678	0.70678
	n	15	12	16	9	11			n	15	12	16	9	12				n	15	12	16	8	12			n	15	12	16	8	12
	pVal	8.9703e-08	2.2331e-14	7.0836e-15	0.2194	0.003158			pVal	3.9297e-09	2.6818e-17	2.1563e-24	3.7044e-18	4.6637e-25				pVal	0.59781	0.18961	0.7623	0.92122	0.53526			pVal	0.0076544	0.0076503	0.055405	0.54914	0.12127
Ccr5	official full name:					chemokine (C-C motif) receptor 5		Il6	official full name:					interleukin 6			Ccr5	official full name:					chemokine (C-C motif) receptor 5		Il6	official full name:					interleukin 6
	NCBI gene ID:					12774			NCBI gene ID:					16193				NCBI gene ID:					12774			NCBI gene ID:					16193
	Applied Biosystems Assay:					Mm01216171_m1-Ccr5			Applied Biosystems Assay:					Mm00446190_m1-Il6				Applied Biosystems Assay:					Mm01216171_m1-Ccr5			Applied Biosystems Assay:					Mm00446190_m1-Il6
	time [h]	0.5	1	2	6	10			time [h]	0.5	1	2	6	10				time [h]	0.5	1	2	6	10			time [h]	0.5	1	2	6	10
	Mean	0.35046	0.28142	1.4173	0.86825	1.2415			Mean	6.2486	9.3782	8.3319	6.5364	6.2988				Mean	0.082954	-0.27201	-1.2418	-0.8333	-0.067287			Mean	1.2562	1.279	-0.33049	2.679	0.55295
	Std	0.76066	0.67268	1.0467	0.75451	0.40199			Std	1.1611	0.76297	2.9166	0.69117	2.527				Std	0.46348	0.62065	0.43476	0.56921	0.2621			Std	1.3191	1.3287	2.2743	0.89095	2.0016
	n	15	12	16	9	12			n	15	12	16	9	12				n	15	12	16	8	12			n	15	12	13	2	6
	pVal	0.041796	0.081456	6.2397e-08	3.0897e-05	4.3983e-12			pVal	4.3979e-13	5.1587e-15	8.948e-11	9.4562e-10	2.235e-08				pVal	0.49583	0.07648	3.1582e-13	5.9394e-06	0.53816			pVal	0.022567	0.030646	0.65128	0.030518	0.49955
Cd14	official full name:					CD14 antigen		Il6st	official full name:					interleukin 6 signal transducer			Cd14	official full name:					CD14 antigen		Il6st	official full name:					interleukin 6 signal transducer
	NCBI gene ID:					12475			NCBI gene ID:					16195				NCBI gene ID:					12475			NCBI gene ID:					16195
	Applied Biosystems Assay:					Mm00438094_g1-Cd14			Applied Biosystems Assay:					Mm00439665_m1				Applied Biosystems Assay:					Mm00438094_g1-Cd14			Applied Biosystems Assay:					Mm00439665_m1
	time [h]	0.5	1	2	6	10			time [h]	0.5	1	2	6	10				time [h]	0.5	1	2	6	10			time [h]	0.5	1	2	6	10
	Mean	2.0683	2.7267	3.5073	2.8456	2.9275			Mean	0.0078599	-0.56668	0.42539	-1.1363	-0.97662				Mean	0.02655	-0.11343	-0.25275	-1.3039	-1.6551			Mean	-0.2101	-0.24949	0.4521	0.79029	1.1514
	Std	0.61631	0.23602	0.73194	0.83313	0.5192			Std	0.5058	0.23364	1.2561	2.0235	1.5265				Std	0.44145	0.58498	0.55679	0.26522	0.87365			Std	0.52535	0.37715	0.7204	1.2472	0.71151
	n	15	12	16	9	12			n	15	12	16	9	12				n	15	12	16	8	12			n	15	12	16	8	12
	pVal	3.7304e-17	1.5403e-25	1.1017e-23	7.2915e-16	2.6077e-22			pVal	0.96367	0.0025119	0.12816	0.010169	0.0053584				pVal	0.8222	0.43662	0.065037	2.077e-11	2.4481e-10			pVal	0.22293	0.16379	0.024887	0.012309	3.1891e-06
Cd69	official full name:					CD69 antigen		Met	official full name:					met proto-oncogene			Cd69	official full name:					CD69 antigen		Met	official full name:					met proto-oncogene
	NCBI gene ID:					12515			NCBI gene ID:					17295				NCBI gene ID:					12515			NCBI gene ID:					17295
	Applied Biosystems Assay:					Mm01183378_m1-Cd69			Applied Biosystems Assay:					Mm01156972_m1-Met				Applied Biosystems Assay:					Mm01183378_m1-Cd69			Applied Biosystems Assay:					Mm01156972_m1-Met
	time [h]	0.5	1	2	6	10			time [h]	0.5	1	2	6	10				time [h]	0.5	1	2	6	10			time [h]	0.5	1	2	6	10
	Mean	4.7983	5.1678	7.2955	5.8055	6.8032			Mean	0.97708	0.99035	2.1297	2.2619	3.2239				Mean	0.396	0.40568	-0.76351	-0.28589	-2.4344			Mean	0.11894	-0.018369	-0.29051	0.66289	0.028894
	Std	0.92795	0.35612	1.2587	2.2586	0.99829			Std	1.132	0.87616	0.69013	1.3243	0.63342				Std	1.0596	1.1432	1.4581	1.6124	1.1015			Std	0.7507	0.53479	0.63966	0.47918	0.6639
	n	15	12	16	9	12			n	15	12	16	9	12				n	15	12	14	4	9			n	15	12	14	8	12
	pVal	3.2702e-17	5.1137e-18	2.8959e-21	5.2194e-11	8.2525e-19			pVal	0.00054859	0.00015289	5.0722e-13	1.8974e-08	2.0041e-17				pVal	0.22962	0.26188	0.061418	0.60723	1.1832e-06			pVal	0.5686	0.92862	0.15895	0.0092916	0.89444
Cd86	official full name:					CD86 antigen		Mrc1	official full name:					mannose receptor, C type 1			Cd86	official full name:					CD86 antigen		Mrc1	official full name:					mannose receptor, C type 1
	NCBI gene ID:					12524			NCBI gene ID:					17533				NCBI gene ID:					12524			NCBI gene ID:					17533
	Applied Biosystems Assay:					Mm00444543_m1-Cd86			Applied Biosystems Assay:					Mm00485148_m1-Mrc1				Applied Biosystems Assay:					Mm00444543_m1-Cd86			Applied Biosystems Assay:					Mm00485148_m1-Mrc1
	time [h]	0.5	1	2	6	10			time [h]	0.5	1	2	6	10				time [h]	0.5	1	2	6	10			time [h]	0.5	1	2	6	10
	Mean	0.59625	0.60612	2.3445	2.6967	2.1029			Mean	0.019937	-0.666	0.091766	-2.0155	-4.9662				Mean	0.11814	0.40465	0.76508	0.92532	0.25926			Mean	-0.30276	0.18886	1.7175	2.0982	2.0809
	Std	1.026	0.33879	1.0669	0.32872	0.53697			Std	0.70152	0.45697	1.1851	2.1296	1.2074				Std	0.69332	0.73954	0.81687	0.42346	0.27638			Std	0.56813	0.77132	0.41909	1.5274	0.75812
	n	15	12	16	9	12			n	15	12	16	9	12				n	15	12	16	8	12			n	15	12	16	8	12
	pVal	0.011806	0.00035298	9.8213e-13	3.487e-16	3.4231e-14			pVal	0.90094	6.3497e-06	0.71947	7.7104e-05	9.4942e-19				pVal	0.50125	0.038879	0.00024805	1.8531e-05	0.10525			pVal	0.030362	0.28688	2.175e-17	3.6472e-07	2.0509e-13
Cxcl1	official full name:					chemokine (C-X-C motif) ligand 1		Osm	official full name:					oncostatin M			Cxcl1	official full name:					chemokine (C-X-C motif) ligand 1		Osm	official full name:					oncostatin M
	NCBI gene ID:					14825			NCBI gene ID:					18413				NCBI gene ID:					14825			NCBI gene ID:					18413
	Applied Biosystems Assay:					Mm04207460_m1-Cxcl1			Applied Biosystems Assay:					Mm01193966_m1-Osm				Applied Biosystems Assay:					Mm04207460_m1-Cxcl1			Applied Biosystems Assay:					Mm01193966_m1-Osm
	time [h]	0.5	1	2	6	10			time [h]	0.5	1	2	6	10				time [h]	0.5	1	2	6	10			time [h]	0.5	1	2	6	10
	Mean	8.7139	9.5773	7.612	4.4733	3.1002			Mean	2.3691	0.85256	0.58304	1.4301	1.7443				Mean	0.29148	-0.39978	-0.59556	1.4527	-0.64435			Mean	0.15132	-0.24123	0.28356	0.25088	0.10688
	Std	1.1373	0.60707	0.56547	1.1341	1.5259			Std	0.70256	0.33025	1.9785	1.2227	0.98335				Std	1.3556	1.9464	2.266	0.5849	0.92985			Std	0.58256	0.52021	0.99709	1.0512	1.0436
	n	15	12	16	9	12			n	15	12	16	9	12				n	15	12	12	4	8			n	15	12	15	8	12
	pVal	3.4136e-22	2.0126e-22	1.2708e-22	1.5339e-11	6.4536e-08			pVal	4.8927e-15	1.007e-05	0.17113	2.5162e-05	2.0249e-08				pVal	0.45896	0.44012	0.30591	0.0078565	0.13253			pVal	0.37658	0.17997	0.23607	0.35335	0.67164
Cxcl2	official full name:					chemokine (C-X-C motif) ligand 2		Osmr	official full name:					oncostatin M receptor			Cxcl2	official full name:					chemokine (C-X-C motif) ligand 2		Osmr	official full name:					oncostatin M receptor
	NCBI gene ID:					20310			NCBI gene ID:					18414				NCBI gene ID:					20310			NCBI gene ID:					18414
	Applied Biosystems Assay:					Mm00436450_m1-Cxcl2			Applied Biosystems Assay:					Mm01307326_m1				Applied Biosystems Assay:					Mm00436450_m1-Cxcl2			Applied Biosystems Assay:					Mm01307326_m1
	time [h]	0.5	1	2	6	10			time [h]	0.5	1	2	6	10				time [h]	0.5	1	2	6	10			time [h]	0.5	1	2	6	10
	Mean	8.3156	8.3363	7.7102	6.2369	4.7533			Mean	0.62715	0.32718	2.6142	2.0672	1.3085				Mean	0.02326	-0.52917	-0.7207	0.11806	-0.73016			Mean	0.20066	-0.021279	-0.085382	-0.060448	-0.15916
	Std	0.58675	0.30224	1.5198	1.1333	1.0878			Std	1.4461	1.1977	0.62664	1.2633	1.1972				Std	1.1731	1.4197	1.4624	0.20567	1.6583			Std	0.95224	1.5007	1.0589	0.87342	0.72318
	n	15	12	16	9	12			n	15	12	16	9	12				n	15	12	16	8	12			n	15	12	16	8	12
	pVal	2.4415e-28	7.1133e-26	7.2336e-24	2.1882e-17	1.0821e-16			pVal	0.12905	0.42326	3.3671e-09	6.1331e-05	0.0025014				pVal	0.9434	0.16851	0.051473	0.76093	0.082331			pVal	0.56956	0.96148	0.80987	0.89251	0.66375
Cxcl3	official full name:					chemokine (C-X-C motif) ligand 3		Socs1	official full name:					suppressor of cytokine signaling 1			Cxcl3	official full name:					chemokine (C-X-C motif) ligand 3		Socs1	official full name:					suppressor of cytokine signaling 1
	NCBI gene ID:					330122			NCBI gene ID:					12703				NCBI gene ID:					330122			NCBI gene ID:					12703
	Applied Biosystems Assay:					Mm01701838_m1-Cxcl3			Applied Biosystems Assay:					Mm00782550_s1				Applied Biosystems Assay:					Mm01701838_m1-Cxcl3			Applied Biosystems Assay:					Mm00782550_s1
	time [h]	0.5	1	2	6	10			time [h]	0.5	1	2	6	10				time [h]	0.5	1	2	6	10			time [h]	0.5	1	2	6	10
	Mean	3.4181	6.9834	6.6189	2.7443	2.4645			Mean	1.1088	3.3222	6.5078	5.698	5.2355				Mean	0.56299	0.50462	0.30997	0.5924	-1.8658			Mean	4.3482	5.036	5.1911	2.4696	4.4109
	Std	0.8452	0.66513	0.59969	1.6387	1.9087			Std	2.4199	1.6713	0.94674	0.23147	0.34655				Std	0.92761	1.1549	1.2714	0.94752	0.82838			Std	0.92432	1.2165	1.4011	0.88388	0.63087
	n	15	12	16	9	12			n	9	6	8	3	6				n	15	12	12	2	8			n	9	6	8	2	6
	pVal	3.5311e-12	9.1042e-18	7.066e-20	8.2559e-06	5.8477e-05			pVal	0.33179	0.0038757	2.284e-07	0.00025648	1.996e-05				pVal	0.09305	0.19703	0.44661	0.40479	0.00011768			pVal	5.9933e-06	5.6513e-05	1.7278e-05	0.062671	0.00011343
Cxcl5	official full name:					chemokine (C-X-C motif) ligand 5		Socs3	official full name:					suppressor of cytokine signaling 3			Cxcl5	official full name:					chemokine (C-X-C motif) ligand 5		Socs3	official full name:					suppressor of cytokine signaling 3
	NCBI gene ID:					20311			NCBI gene ID:					12702				NCBI gene ID:					20311			NCBI gene ID:					12702
	Applied Biosystems Assay:					Mm00436451_g1-Cxcl5			Applied Biosystems Assay:					Mm00545913_s1				Applied Biosystems Assay:					Mm00436451_g1-Cxcl5			Applied Biosystems Assay:					Mm00545913_s1
	time [h]	0.5	1	2	6	10			time [h]	0.5	1	2	6	10				time [h]	0.5	1	2	6	10			time [h]	0.5	1	2	6	10
	Mean	0.68567	2.7824	5.2451	2.2168	3.782			Mean	5.4368	5.6938	6.924	5.745	5.3858				Mean	-0.36846	-0.20132	-1.6206	-0.31353	-0.28703			Mean	1.0722	1.2343	0.20103	1.1886	0.55354
	Std	1.3701	0.39919	3.0439	2.1915	2.1663			Std	0.71565	0.51235	1.0229	0.43501	0.35382				Std	1.7664	1.3964	4.8969	0.7566	1.4129			Std	0.37103	1.0512	0.32923	1.0112	1.3687
	n	12	12	14	9	8			n	9	6	8	3	6				n	11	8	9	2	6			n	9	6	8	2	6
	pVal	0.33152	5.2553e-06	0.00039301	0.036006	0.001703			pVal	2.2512e-08	3.3227e-07	3.54e-08	5.0463e-05	1.9128e-06				pVal	0.64884	0.793	0.41501	0.7784	0.7217			pVal	0.014262	0.070472	0.64183	0.21604	0.45181
Cxcr1	official full name:					chemokine (C-X-C motif) receptor 1		Tgfb1	official full name:					transforming growth factor, beta 1			Cxcr1	official full name:					chemokine (C-X-C motif) receptor 1		Tgfb1	official full name:					transforming growth factor, beta 1
	NCBI gene ID:					227288			NCBI gene ID:					21803				NCBI gene ID:					227288			NCBI gene ID:					21803
	Applied Biosystems Assay:					Mm00731329_s1-Cxcr1			Applied Biosystems Assay:					Mm01178820_m1-Tgfb1				Applied Biosystems Assay:					Mm00731329_s1-Cxcr1			Applied Biosystems Assay:					Mm01178820_m1-Tgfb1
	time [h]	0.5	1	2	6	10			time [h]	0.5	1	2	6	10				time [h]	0.5	1	2	6	10			time [h]	0.5	1	2	6	10
	Mean	0.85692	0.19575	-0.4793	0.154	-0.44669			Mean	0.24205	-0.035431	0.3411	-0.4665	0.052534				Mean	-0.59555	-0.83704	-1.0846	-1.7997	0.18157			Mean	-0.02568	-0.27342	-0.060295	0.28369	0.63152
	Std	0.59996	1.3821	3.2201	3.4839	1.85			Std	0.42875	0.20712	0.90839	1.5533	0.59555				Std	0.9773	0.52681	0.78962	0.98288	0.47583			Std	0.40578	0.36342	0.4354	0.92557	0.55367
	n	10	7	8	3	6			n	15	12	16	9	12				n	11	7	8	2	6			n	15	12	16	8	12
	pVal	0.085948	0.76515	0.65875	0.9006	0.56783			pVal	0.0283	0.68188	0.080974	0.14439	0.70424				pVal	0.25426	0.15645	0.066033	0.093691	0.79359			pVal	0.80108	0.010747	0.5726	0.16125	2.713e-05
Cxcr2	official full name:					chemokine (C-X-C motif) receptor 2		Tnf	official full name:					tumor necrosis factor			Cxcr2	official full name:					chemokine (C-X-C motif) receptor 2		Tnf	official full name:					tumor necrosis factor
	NCBI gene ID:					12765			NCBI gene ID:					21926				NCBI gene ID:					12765			NCBI gene ID:					21926
	Applied Biosystems Assay:					Mm00438258_m1-Cxcr2			Applied Biosystems Assay:					Mm00443258_m1				Applied Biosystems Assay:					Mm00438258_m1-Cxcr2			Applied Biosystems Assay:					Mm00443258_m1
	time [h]	0.5	1	2	6	10			time [h]	0.5	1	2	6	10				time [h]	0.5	1	2	6	10			time [h]	0.5	1	2	6	10
	Mean	1.7128	0.97997	1.6343	2.7277	1.9404			Mean	7.4613	7.356	7.578	5.4939	4.0917				Mean	0.64612	0.99717	1.6603	0.51006	1.9916			Mean	-1.2395	-1.6544	-1.3867	0.010527	-0.047646
	Std	1.851	1.5166	5.6172	2.3108	2.5562			Std	1.0421	0.31893	1.263	1.1916	0.66249				Std	1.2598	1.0131	1.4718	0.86586	2.206			Std	1.1651	1.5527	1.1669	0.76497	1.0652
	n	15	12	10	5	6			n	15	12	16	9	12				n	15	12	11	8	12			n	15	12	16	8	12
	pVal	0.0036325	0.056865	0.26419	0.0014918	0.019019			pVal	1.532e-29	8.27e-32	9.8596e-29	9.9665e-20	2.661e-22				pVal	0.13679	0.024026	0.0024198	0.26222	0.0040919			pVal	2.0873e-05	1.1075e-05	2.7506e-06	0.96459	0.85046
Egf	official full name:					epidermal growth factor		Tnfrsf1a	official full name:					tumor necrosis factor receptor superfamily, member 1a			Egf	official full name:					epidermal growth factor		Tnfrsf1a	official full name:					tumor necrosis factor receptor superfamily, member 1a
	NCBI gene ID:					13645			NCBI gene ID:					21937				NCBI gene ID:					13645			NCBI gene ID:					21937
	Applied Biosystems Assay:					Mm00438696_m1-Egf			Applied Biosystems Assay:					Mm00441883_g1				Applied Biosystems Assay:					Mm00438696_m1-Egf			Applied Biosystems Assay:					Mm00441883_g1
	time [h]	0.5	1	2	6	10			time [h]	0.5	1	2	6	10				time [h]	0.5	1	2	6	10			time [h]	0.5	1	2	6	10
	Mean	0.9067	-0.96027	0.8942	1.104	1.0805			Mean	0.37759	0.17819	1.0647	0.61042	1.3247				Mean	0.080515	-0.15824	-0.67498	-0.5423	0.58748			Mean	0.073741	-0.049446	0.059136	0.041725	-0.073452
	Std	0.75773	1.8789	6.6796	2.2604	2.1894			Std	0.66351	0.090006	0.39508	1.4589	0.2211				Std	0.88549	0.77607	0.65038	1.2538	0.46266			Std	0.45737	0.70219	0.58759	0.37511	0.41547
	n	15	10	8	3	6			n	13	10	14	7	10				n	15	12	10	3	6			n	13	10	14	6	10
	pVal	0.010482	0.096764	0.58682	0.16863	0.11809			pVal	0.01574	0.064596	1.4324e-11	0.045167	7.1947e-14				pVal	0.81544	0.66726	0.088101	0.42341	0.23553			pVal	0.53109	0.75923	0.66477	0.75443	0.54811
Egfr	official full name:					epidermal growth factor receptor		Tnfrsf1b	official full name:					tumor necrosis factor receptor superfamily, member 1b			Egfr	official full name:					epidermal growth factor receptor		Tnfrsf1b	official full name:					tumor necrosis factor receptor superfamily, member 1b
	NCBI gene ID:					13649			NCBI gene ID:					21938				NCBI gene ID:					13649			NCBI gene ID:					21938
	Applied Biosystems Assay:					Mm00433023_m1-Egfr			Applied Biosystems Assay:					Mm00441889_m1				Applied Biosystems Assay:					Mm00433023_m1-Egfr			Applied Biosystems Assay:					Mm00441889_m1
	time [h]	0.5	1	2	6	10			time [h]	0.5	1	2	6	10				time [h]	0.5	1	2	6	10			time [h]	0.5	1	2	6	10
	Mean	0.35308	0.088876	1.4103	1.0912	0.1947			Mean	1.2348	1.8273	2.1999	3.1326	3.5298				Mean	-0.13086	-0.37044	-0.46785	-0.46076	-0.80476			Mean	0.62425	0.2393	-0.50731	0.23745	0.34048
	Std	1.2047	1.2533	1.4185	1.1845	1.5103			Std	0.18108	0.33481	0.32095	0.96557	0.17347				Std	0.80024	1.0512	0.78381	1.1436	1.6953			Std	0.38455	0.3137	0.44545	0.21682	0.28515
	n	15	12	16	9	10			n	6	6	8	6	6				n	15	12	14	8	12			n	6	6	8	6	6
	pVal	0.33076	0.82085	0.00058125	0.014023	0.66197			pVal	3.2808e-07	4.9798e-10	1.7103e-13	1.9261e-11	1.037e-15				pVal	0.68166	0.32125	0.16898	0.29897	0.077587			pVal	0.0034819	0.21663	0.0084914	0.20667	0.10648
Hgf	official full name:					hepatocyte growth factor											Hgf	official full name:					hepatocyte growth factor
	NCBI gene ID:					15234												NCBI gene ID:					15234
	Applied Biosystems Assay:					Mm01135193_m1-Hgf												Applied Biosystems Assay:					Mm01135193_m1-Hgf
	time [h]	0.5	1	2	6	10												time [h]	0.5	1	2	6	10
	Mean	0.15166	-0.70501	0.080083	-1.2395	-0.71815												Mean	-0.42993	-0.79537	-0.78105	-1.347	-0.65957
	Std	0.69663	0.30926	1.8633	2.3492	1.6242												Std	0.6683	0.39355	0.96839	0.87258	1.2476
	n	15	12	16	9	12												n	15	12	16	8	12
	pVal	0.52608	0.0074903	0.84355	0.019881	0.065233												pVal	0.073764	0.0022448	0.0052917	0.0001533	0.048143

## Sheet: lps_mean
time	Arg1	Ccl2	Ccl3	Ccl4	Ccl5	Ccl7	Ccl8	Ccr2	Ccr3	Ccr5	Cd14	Cd69	Cd86	Cxcl1	Cxcl2	Cxcl3	Cxcl5	Cxcr1	Cxcr2	Egf	Egfr	Hgf	Ifna1	Ifnar1	Ifnar2	Ifnb1	Il10	Il10ra	Il10rb	Il1b	Il1rn	Il6	Il6st	Met	Mrc1	Osm	Osmr	Socs1	Socs3	Tgfb1	Tnf	Tnfrsf1a	Tnfrsf1b
0.5	0.80844	4.3475	4.9634	5.8246	2.1201	2.302	0.92616	0.0093441	1.2477	0.35046	2.0683	4.7983	0.59625	8.7139	8.3156	3.4181	0.68567	0.85692	1.7128	0.9067	0.35308	0.15166	4.706	0.85136	0.58518	8.2106	5.4616	1.4194	0.3277	6.0942	2.603	6.2486	0.0078599	0.97708	0.019937	2.3691	0.62715	1.1088	5.4368	0.24205	7.4613	0.37759	1.2348
1	2.0658	5.7608	6.3304	7.469	5.1179	5.3532	2.1031	-0.45329	2.2602	0.28142	2.7267	5.1678	0.60612	9.5773	8.3363	6.9834	2.7824	0.19575	0.97997	-0.96027	0.088876	-0.70501	7.2132	0.25471	-0.14799	9.6824	5.0022	-0.0058507	-0.10614	7.5834	4.7652	9.3782	-0.56668	0.99035	-0.666	0.85256	0.32718	3.3222	5.6938	-0.035431	7.356	0.17819	1.8273
2	3.1653	6.5603	7.3145	8.7546	6.2757	5.8862	2.4429	-0.54708	3.1642	1.4173	3.5073	7.2955	2.3445	7.612	7.7102	6.6189	5.2451	-0.4793	1.6343	0.8942	1.4103	0.080083	5.5449	0.5086	0.24543	7.9506	6.0426	1.439	0.28838	6.9683	6.4041	8.3319	0.42539	2.1297	0.091766	0.58304	2.6142	6.5078	6.924	0.3411	7.578	1.0647	2.1999
6	3.258	5.9575	6.7174	7.2953	6.5527	5.4555	3.1689	-3.2166	0.52239	0.86825	2.8456	5.8055	2.6967	4.4733	6.2369	2.7443	2.2168	0.154	2.7277	1.104	1.0912	-1.2395	3.7074	0.74138	0.76706	3.0656	5.1851	0.39293	0.68451	6.7279	7.6582	6.5364	-1.1363	2.2619	-2.0155	1.4301	2.0672	5.698	5.745	-0.4665	5.4939	0.61042	3.1326
10	6.3781	7.5316	5.5431	6.5356	7.6139	6.3678	4.4255	-0.88662	1.0241	1.2415	2.9275	6.8032	2.1029	3.1002	4.7533	2.4645	3.782	-0.44669	1.9404	1.0805	0.1947	-0.71815	2.1956	1.1858	1.1937	5.0066	3.7194	0.48317	0.93559	6.5938	8.868	6.2988	-0.97662	3.2239	-4.9662	1.7443	1.3085	5.2355	5.3858	0.052534	4.0917	1.3247	3.5298

## Sheet: lps_std
time	Arg1	Ccl2	Ccl3	Ccl4	Ccl5	Ccl7	Ccl8	Ccr2	Ccr3	Ccr5	Cd14	Cd69	Cd86	Cxcl1	Cxcl2	Cxcl3	Cxcl5	Cxcr1	Cxcr2	Egf	Egfr	Hgf	Ifna1	Ifnar1	Ifnar2	Ifnb1	Il10	Il10ra	Il10rb	Il1b	Il1rn	Il6	Il6st	Met	Mrc1	Osm	Osmr	Socs1	Socs3	Tgfb1	Tnf	Tnfrsf1a	Tnfrsf1b
0.5	2.7985	1.3973	0.88237	0.82787	0.72705	1.3518	1.726	0.60826	0.52984	0.76066	0.61631	0.92795	1.026	1.1373	0.58675	0.8452	1.3701	0.59996	1.851	0.75773	1.2047	0.69663	1.6209	0.12631	0.16241	1.3948	1.0992	0.58196	0.65825	1.1917	1.1973	1.1611	0.5058	1.132	0.70152	0.70256	1.4461	2.4199	0.71565	0.42875	1.0421	0.66351	0.18108
1	2.0293	1.2245	0.31729	0.71716	1.0948	0.69117	0.71185	0.86651	0.34182	0.67268	0.23602	0.35612	0.33879	0.60707	0.30224	0.66513	0.39919	1.3821	1.5166	1.8789	1.2533	0.30926	2.0139	0.2488	0.22172	1.991	0.5632	0.29621	0.20388	0.32911	0.63728	0.76297	0.23364	0.87616	0.45697	0.33025	1.1977	1.6713	0.51235	0.20712	0.31893	0.090006	0.33481
2	4.6559	0.68874	0.96955	0.93303	0.6958	0.73932	1.7705	1.6522	1.0806	1.0467	0.73194	1.2587	1.0669	0.56547	1.5198	0.59969	3.0439	3.2201	5.6172	6.6796	1.4185	1.8633	2.4518	0.58608	0.59773	2.4996	1.0046	0.96015	0.94813	0.87505	0.75558	2.9166	1.2561	0.69013	1.1851	1.9785	0.62664	0.94674	1.0229	0.90839	1.263	0.39508	0.32095
6	2.5994	0.82433	1.1804	1.0892	1.9688	0.50016	0.44281	1.8723	1.8941	0.75451	0.83313	2.2586	0.32872	1.1341	1.1333	1.6387	2.1915	3.4839	2.3108	2.2604	1.1845	2.3492	1.9709	1.0334	0.95348	3.858	1.331	1.3833	1.1573	1.2348	1.4266	0.69117	2.0235	1.3243	2.1296	1.2227	1.2633	0.23147	0.43501	1.5533	1.1916	1.4589	0.96557
10	1.9226	1.0913	0.84323	0.86625	1.5386	0.91912	3.0278	1.2609	1.3733	0.40199	0.5192	0.99829	0.53697	1.5259	1.0878	1.9087	2.1663	1.85	2.5562	2.1894	1.5103	1.6242	3.2546	0.38399	0.13119	1.6793	1.0575	0.84694	0.57301	0.74106	0.39592	2.527	1.5265	0.63342	1.2074	0.98335	1.1972	0.34655	0.35382	0.59555	0.66249	0.2211	0.17347

## Sheet: lps_n
time	Arg1	Ccl2	Ccl3	Ccl4	Ccl5	Ccl7	Ccl8	Ccr2	Ccr3	Ccr5	Cd14	Cd69	Cd86	Cxcl1	Cxcl2	Cxcl3	Cxcl5	Cxcr1	Cxcr2	Egf	Egfr	Hgf	Ifna1	Ifnar1	Ifnar2	Ifnb1	Il10	Il10ra	Il10rb	Il1b	Il1rn	Il6	Il6st	Met	Mrc1	Osm	Osmr	Socs1	Socs3	Tgfb1	Tnf	Tnfrsf1a	Tnfrsf1b
0.5	9	15	15	15	15	15	12	15	15	15	15	15	15	15	15	15	12	10	15	15	15	15	15	6	6	15	15	15	15	15	15	15	15	15	15	15	15	9	9	15	15	13	6
1	6	12	12	12	12	12	9	12	12	12	12	12	12	12	12	12	12	7	12	10	12	12	12	6	6	12	12	12	12	12	12	12	12	12	12	12	12	6	6	12	12	10	6
2	8	16	16	16	16	16	15	16	16	16	16	16	16	16	16	16	14	8	10	8	16	16	16	8	8	16	16	16	16	16	16	16	16	16	16	16	16	8	8	16	16	14	8
6	3	9	9	9	9	9	9	9	9	9	9	9	9	9	9	9	9	3	5	3	9	9	4	6	6	5	9	9	9	9	9	9	9	9	9	9	9	3	3	9	9	7	6
10	6	12	12	12	12	12	12	12	11	12	12	12	12	12	12	12	8	6	6	6	10	12	6	6	6	6	12	12	12	12	12	12	12	12	12	12	12	6	6	12	12	10	6

## Sheet: lps_pval
time	Arg1	Ccl2	Ccl3	Ccl4	Ccl5	Ccl7	Ccl8	Ccr2	Ccr3	Ccr5	Cd14	Cd69	Cd86	Cxcl1	Cxcl2	Cxcl3	Cxcl5	Cxcr1	Cxcr2	Egf	Egfr	Hgf	Ifna1	Ifnar1	Ifnar2	Ifnb1	Il10	Il10ra	Il10rb	Il1b	Il1rn	Il6	Il6st	Met	Mrc1	Osm	Osmr	Socs1	Socs3	Tgfb1	Tnf	Tnfrsf1a	Tnfrsf1b
0.5	0.52869	1.5537e-13	2.5544e-26	1.7793e-29	5.1598e-08	2.7355e-07	0.16318	0.97253	8.9703e-08	0.041796	3.7304e-17	3.2702e-17	0.011806	3.4136e-22	2.4415e-28	3.5311e-12	0.33152	0.085948	0.0036325	0.010482	0.33076	0.52608	5.8677e-07	3.6221e-10	2.188e-05	3.5961e-13	8.9049e-24	3.7648e-12	0.026746	2.2586e-23	3.9297e-09	4.3979e-13	0.96367	0.00054859	0.90094	4.8927e-15	0.12905	0.33179	2.2512e-08	0.0283	1.532e-29	0.01574	3.2808e-07
1	0.069294	1.47e-16	3.4345e-32	1.3669e-32	2.1832e-16	2.0031e-18	0.00011909	0.16172	2.2331e-14	0.081456	1.5403e-25	5.1137e-18	0.00035298	2.0126e-22	7.1133e-26	9.1042e-18	5.2553e-06	0.76515	0.056865	0.096764	0.82085	0.0074903	5.4585e-09	0.014747	0.21857	8.0649e-12	1.0408e-25	0.96383	0.19404	1.0625e-27	2.6818e-17	5.1587e-15	0.0025119	0.00015289	6.3497e-06	1.007e-05	0.42326	0.0038757	3.3227e-07	0.68188	8.27e-32	0.064596	4.9798e-10
2	0.13675	6.9344e-22	1.8836e-32	6.567e-36	2.1637e-22	1.1181e-22	0.00096359	0.16755	7.0836e-15	6.2397e-08	1.1017e-23	2.8959e-21	9.8213e-13	1.2708e-22	7.2336e-24	7.066e-20	0.00039301	0.65875	0.26419	0.58682	0.00058125	0.84355	3.0382e-07	0.0011824	0.12442	1.2509e-09	5.4468e-27	1.4647e-08	0.14996	6.3313e-29	2.1563e-24	8.948e-11	0.12816	5.0722e-13	0.71947	0.17113	3.3671e-09	2.284e-07	3.54e-08	0.080974	9.8596e-29	1.4324e-11	1.7103e-13
6	0.04124	3.1323e-15	1.1721e-23	4.5238e-26	7.6517e-15	1.35e-14	1.0269e-06	1.0186e-07	0.2194	3.0897e-05	7.2915e-16	5.2194e-11	3.487e-16	1.5339e-11	2.1882e-17	8.2559e-06	0.036006	0.9006	0.0014918	0.16863	0.014023	0.019881	0.011405	0.0028251	0.002078	0.033551	3.9987e-18	0.18048	0.0069081	5.2374e-20	3.7044e-18	9.4562e-10	0.010169	1.8974e-08	7.7104e-05	2.5162e-05	6.1331e-05	0.00025648	5.0463e-05	0.14439	9.9665e-20	0.045167	1.9261e-11
10	6.8347e-05	8.321e-21	1.0371e-26	8.7228e-29	3.0237e-20	3.4849e-20	0.00047282	0.018517	0.003158	4.3983e-12	2.6077e-22	8.2525e-19	3.4231e-14	6.4536e-08	1.0821e-16	5.8477e-05	0.001703	0.56783	0.019019	0.11809	0.66197	0.065233	0.097356	3.5246e-10	5.6028e-09	2.9444e-05	5.0718e-17	0.01614	1.9183e-08	7.3749e-25	4.6637e-25	2.235e-08	0.0053584	2.0041e-17	9.4942e-19	2.0249e-08	0.0025014	1.996e-05	1.9128e-06	0.70424	2.661e-22	7.1947e-14	1.037e-15

## Sheet: il_mean
time	Arg1	Ccl2	Ccl3	Ccl4	Ccl5	Ccl7	Ccl8	Ccr2	Ccr3	Ccr5	Cd14	Cd69	Cd86	Cxcl1	Cxcl2	Cxcl3	Cxcl5	Cxcr1	Cxcr2	Egf	Egfr	Hgf	Ifna1	Ifnar1	Ifnar2	Ifnb1	Il10	Il10ra	Il10rb	Il1b	Il1rn	Il6	Il6st	Met	Mrc1	Osm	Osmr	Socs1	Socs3	Tgfb1	Tnf	Tnfrsf1a	Tnfrsf1b
0.5	1.1149	2.1503	0.33637	1.0316	1.1381	2.5577	-0.067936	-0.44768	0.099002	0.082954	0.02655	0.396	0.11814	0.29148	0.02326	0.56299	-0.36846	-0.59555	0.64612	0.080515	-0.13086	-0.42993	0.34173	0.25856	0.25371	0.91373	0.17511	-0.43602	-0.037763	-0.74645	0.84182	1.2562	-0.2101	0.11894	-0.30276	0.15132	0.20066	4.3482	1.0722	-0.02568	-1.2395	0.073741	0.62425
1	2.7737	3.2124	-0.27777	0.5806	0.80037	3.5806	0.78119	-0.82464	-0.25092	-0.27201	-0.11343	0.40568	0.40465	-0.39978	-0.52917	0.50462	-0.20132	-0.83704	0.99717	-0.15824	-0.37044	-0.79537	0.32171	-0.27041	-0.17925	0.83601	0.35857	-0.68295	-0.19973	-1.2133	0.97658	1.279	-0.24949	-0.018369	0.18886	-0.24123	-0.021279	5.036	1.2343	-0.27342	-1.6544	-0.049446	0.2393
2	4.226	3.2884	-1.5544	-0.4092	0.40658	3.3185	0.56402	-1.1281	0.089827	-1.2418	-0.25275	-0.76351	0.76508	-0.59556	-0.7207	0.30997	-1.6206	-1.0846	1.6603	-0.67498	-0.46785	-0.78105	-0.34553	-0.31347	-0.18231	3.0579	0.15474	-0.15252	-0.048884	-1.2456	0.60348	-0.33049	0.4521	-0.29051	1.7175	0.28356	-0.085382	5.1911	0.20103	-0.060295	-1.3867	0.059136	-0.50731
6	1.2844	2.7497	-0.26314	0.2235	-0.057672	2.8338	0.20742	-0.416	-0.029038	-0.8333	-1.3039	-0.28589	0.92532	1.4527	0.11806	0.5924	-0.31353	-1.7997	0.51006	-0.5423	-0.46076	-1.347	1.1638	0.2452	-0.21971	2.7765	1.2022	-0.1165	0.28185	-1.3341	0.23579	2.679	0.79029	0.66289	2.0982	0.25088	-0.060448	2.4696	1.1886	0.28369	0.010527	0.041725	0.23745
10	6.2926	2.78	-0.29384	-0.17905	-1.1553	2.9143	1.2755	-0.63108	-0.16403	-0.067287	-1.6551	-2.4344	0.25926	-0.64435	-0.73016	-1.8658	-0.28703	0.18157	1.9916	0.58748	-0.80476	-0.65957	1.1656	-0.11966	-0.15208	0.952	0.04401	-0.54396	0.23732	-1.976	0.52033	0.55295	1.1514	0.028894	2.0809	0.10688	-0.15916	4.4109	0.55354	0.63152	-0.047646	-0.073452	0.34048

## Sheet: il_std
time	Arg1	Ccl2	Ccl3	Ccl4	Ccl5	Ccl7	Ccl8	Ccr2	Ccr3	Ccr5	Cd14	Cd69	Cd86	Cxcl1	Cxcl2	Cxcl3	Cxcl5	Cxcr1	Cxcr2	Egf	Egfr	Hgf	Ifna1	Ifnar1	Ifnar2	Ifnb1	Il10	Il10ra	Il10rb	Il1b	Il1rn	Il6	Il6st	Met	Mrc1	Osm	Osmr	Socs1	Socs3	Tgfb1	Tnf	Tnfrsf1a	Tnfrsf1b
0.5	0.8506	0.68816	0.64934	0.76976	0.67803	0.7061	1.3047	0.65725	0.54854	0.46348	0.44145	1.0596	0.69332	1.3556	1.1731	0.92761	1.7664	0.9773	1.2598	0.88549	0.80024	0.6683	2.4662	0.32459	0.28057	1.9541	0.60126	0.44108	0.45822	1.0974	0.71498	1.3191	0.52535	0.7507	0.56813	0.58256	0.95224	0.92432	0.37103	0.40578	1.1651	0.45737	0.38455
1	0.53611	0.98484	0.84102	0.95119	0.80372	1.0543	0.43088	0.13836	0.31668	0.62065	0.58498	1.1432	0.73954	1.9464	1.4197	1.1549	1.3964	0.52681	1.0131	0.77607	1.0512	0.39355	2.9348	0.32996	0.38522	3.1024	1.0666	0.37673	0.52099	1.2915	0.92728	1.3287	0.37715	0.53479	0.77132	0.52021	1.5007	1.2165	1.0512	0.36342	1.5527	0.70219	0.3137
2	2.0319	1.1706	0.81839	0.94834	1.038	1.1239	0.48798	0.9115	1.2902	0.43476	0.55679	1.4581	0.81687	2.266	1.4624	1.2714	4.8969	0.78962	1.4718	0.65038	0.78381	0.96839	3.1254	0.22516	0.25665	3.9549	0.72295	0.50847	0.53831	0.67818	0.86433	2.2743	0.7204	0.63966	0.41909	0.99709	1.0589	1.4011	0.32923	0.4354	1.1669	0.58759	0.44545
6	0.65761	0.82487	0.47164	0.44202	0.79261	0.92538	0.76289	0.68651	1.0562	0.56921	0.26522	1.6124	0.42346	0.5849	0.20567	0.94752	0.7566	0.98288	0.86586	1.2538	1.1436	0.87258	0.74246	0.14397	0.25828	0.9051	0.73216	0.37418	0.48267	0.38959	0.678	0.89095	1.2472	0.47918	1.5274	1.0512	0.87342	0.88388	1.0112	0.92557	0.76497	0.37511	0.21682
10	3.4562	1.1781	0.74728	1.2731	0.91155	0.9289	1.5836	0.54064	1.0158	0.2621	0.87365	1.1015	0.27638	0.92985	1.6583	0.82838	1.4129	0.47583	2.206	0.46266	1.6953	1.2476	1.0258	0.31044	0.51674	1.8477	1.0973	0.83469	0.53108	1.5891	0.70678	2.0016	0.71151	0.6639	0.75812	1.0436	0.72318	0.63087	1.3687	0.55367	1.0652	0.41547	0.28515

## Sheet: il_n
time	Arg1	Ccl2	Ccl3	Ccl4	Ccl5	Ccl7	Ccl8	Ccr2	Ccr3	Ccr5	Cd14	Cd69	Cd86	Cxcl1	Cxcl2	Cxcl3	Cxcl5	Cxcr1	Cxcr2	Egf	Egfr	Hgf	Ifna1	Ifnar1	Ifnar2	Ifnb1	Il10	Il10ra	Il10rb	Il1b	Il1rn	Il6	Il6st	Met	Mrc1	Osm	Osmr	Socs1	Socs3	Tgfb1	Tnf	Tnfrsf1a	Tnfrsf1b
0.5	9	15	15	15	15	15	12	15	15	15	15	15	15	15	15	15	11	11	15	15	15	15	13	6	6	11	15	15	15	15	15	15	15	15	15	15	15	9	9	15	15	13	6
1	6	12	12	12	12	12	8	12	12	12	12	12	12	12	12	12	8	7	12	12	12	12	10	6	6	8	12	12	12	12	12	12	12	12	12	12	12	6	6	12	12	10	6
2	8	16	16	15	16	16	10	16	16	16	16	14	16	12	16	12	9	8	11	10	14	16	9	8	8	8	16	16	16	16	16	13	16	14	16	15	16	8	8	16	16	14	8
6	2	8	8	8	8	8	5	8	8	8	8	4	8	4	8	2	2	2	8	3	8	8	2	6	6	2	8	8	8	8	8	2	8	8	8	8	8	2	2	8	8	6	6
10	6	12	12	12	12	12	8	12	12	12	12	9	12	8	12	8	6	6	12	6	12	12	6	6	6	6	11	12	12	12	12	6	12	12	12	12	12	6	6	12	12	10	6

## Sheet: il_pval
time	Arg1	Ccl2	Ccl3	Ccl4	Ccl5	Ccl7	Ccl8	Ccr2	Ccr3	Ccr5	Cd14	Cd69	Cd86	Cxcl1	Cxcl2	Cxcl3	Cxcl5	Cxcr1	Cxcr2	Egf	Egfr	Hgf	Ifna1	Ifnar1	Ifnar2	Ifnb1	Il10	Il10ra	Il10rb	Il1b	Il1rn	Il6	Il6st	Met	Mrc1	Osm	Osmr	Socs1	Socs3	Tgfb1	Tnf	Tnfrsf1a	Tnfrsf1b
0.5	0.079971	8.4218e-08	0.049091	1.9329e-06	0.00056597	2.2912e-10	0.89617	0.10954	0.59781	0.49583	0.8222	0.22962	0.50125	0.45896	0.9434	0.09305	0.64884	0.25426	0.13679	0.81544	0.68166	0.073764	0.70874	0.022082	0.048243	0.25204	0.3456	0.0012965	0.72602	0.011022	0.0076544	0.022567	0.22293	0.5686	0.030362	0.37658	0.56956	5.9933e-06	0.014262	0.80108	2.0873e-05	0.53109	0.0034819
1	0.0028681	2.8873e-10	0.17504	0.012199	0.025431	6.6209e-12	0.06191	0.0096233	0.18961	0.07648	0.43662	0.26188	0.038879	0.44012	0.16851	0.19703	0.793	0.15645	0.024026	0.66726	0.32125	0.0022448	0.76193	0.017803	0.19099	0.4454	0.16721	7.6999e-06	0.10642	0.00054584	0.0076503	0.030646	0.16379	0.92862	0.28688	0.17997	0.96148	5.6513e-05	0.070472	0.010747	1.1075e-05	0.75923	0.21663
2	0.00098356	2.2617e-11	3.8613e-10	0.061698	0.2261	2.4607e-12	0.12946	0.00037755	0.7623	3.1582e-13	0.065037	0.061418	0.00024805	0.30591	0.051473	0.44661	0.41501	0.066033	0.0024198	0.088101	0.16898	0.0052917	0.75846	0.0010612	0.10147	0.025778	0.44073	0.26496	0.68785	4.472e-06	0.055405	0.65128	0.024887	0.15895	2.175e-17	0.23607	0.80987	1.7278e-05	0.64183	0.5726	2.7506e-06	0.66477	0.0084914
6	0.2849	2.7192e-07	0.1476	0.22591	0.8882	7.946e-08	0.68155	0.28234	0.92122	5.9394e-06	2.077e-11	0.60723	1.8531e-05	0.0078565	0.76093	0.40479	0.7784	0.093691	0.26222	0.42341	0.29897	0.0001533	0.52264	0.017122	0.079497	0.062176	1.2275e-05	0.45602	0.030716	5.9012e-05	0.54914	0.030518	0.012309	0.0092916	3.6472e-07	0.35335	0.89251	0.062671	0.21604	0.16125	0.96459	0.75443	0.20667
10	0.0020854	2.6859e-08	0.12594	0.51248	0.0043189	1.6345e-09	0.058354	0.053798	0.53526	0.53816	2.4481e-10	1.1832e-06	0.10525	0.13253	0.082331	0.00011768	0.7217	0.79359	0.0040919	0.23553	0.077587	0.048143	0.27662	0.28873	0.32171	0.31089	0.86796	0.0067983	0.062935	3.5247e-06	0.12127	0.49955	3.1891e-06	0.89444	2.0509e-13	0.67164	0.66375	0.00011343	0.45181	2.713e-05	0.85046	0.54811	0.10648
