# Supplementary material for: Model-Based Characterization of Inflammatory Gene Expression Patterns of Activated Macrophages
Source: PLoS Comput Biol. 2016 Jul 27;12(7):e1005018. doi: 10.1371/journal.pcbi.1005018 (PMC4963125; doi:10.1371/journal.pcbi.1005018)
Supplement: S2 Dataset — Mean expression values of measured proteins in the supernatant of primary murine BMDMs after differentiation and stimulation with LPS or IL-4/13 for 0, 0.5, 1, 2, 6, 10 and 24 h with standard deviation, number of samples and p-values for secretion compared to untreated controls (t = 0). (XLSX) [file pcbi.1005018.s013.xlsx]

## Sheet: Tabelle1
Macrophages after Differentiation (Fig. 8)
Concentration [pg/ml]
Gene	Ccl2	Ccl3	Ccl4	Cxcl1	Cxcl2	Tnfa
Mouse 1	14.321	64.305	53.475	16.862	107.74	5.734
Mouse 2	13.515	61.752	49.627	19.82	107.23	4.812
Mean	13.918	63.029	51.551	18.341	107.48	5.273
LPS-activated M1 macrophages (Fig. 9 A)
time [h]	0				0.5				1				2				6				10				24
Gene	Mean	Std	n	pval	Mean	Std	n	pval	Mean	Std	n	pval	Mean	Std	n	pval	Mean	Std	n	pval	Mean	Std	n	pval	Mean	Std	n	pval
Ccl2	24.885	7.7826	4	NaN	30.399	10.98	3	0.46797	25.289	9.4521	4	0.94943	55.731	13.309	4	0.0071078	278.3	87.78	4	0.0012031	606.88	162.48	4	0.00037574	3482.6	1165.9	4	0.0010246
Ccl3	17.659	11.545	4	NaN	32.291	18.555	4	0.22904	253.53	99.37	4	0.0032728	1648.2	584.33	4	0.001407	9111.2	1313.2	3	2.9789e-05	13474	5124.6	2	0.0037339	38894	7724	2	0.00031308
Ccl4	25.128	8.7876	4	NaN	36.338	13.536	4	0.2141	382.55	137.08	4	0.0020071	3093.5	893.82	4	0.00047045	12318	1315.1	2	2.725e-05	27386	0	1	1.0211e-10	35123	13602	2	0.0039806
Ccl5	13.074	8.0976	4	NaN	13.55	8.3796	4	0.93754	14.464	8.4665	4	0.82032	72.081	10.678	4	0.00011897	1408.3	134.59	4	8.2827e-07	3575.9	148.66	4	5.5762e-09	9399.9	1513.1	3	5.0966e-05
Cxcl1	6.134	0	1	NaN	11.043	7.0103	2	0.66934	153.42	43.437	2	0.22066	710.42	235.92	2	0.24785	1782.4	164.64	2	0.071964	2258.3	78.475	2	0.027152	14158	2787.8	2	0.15071
Cxcl2	70.655	26.176	4	NaN	95.72	16.685	3	0.21057	1478	262.78	4	4.0223e-05	3960.7	529.85	4	6.3107e-06	10186	0	1	5.3406e-08	9950.1	3279	2	0.0022427	66403	15450	2	0.00058085
Gcsf	NaN	NaN	0	NaN	NaN	NaN	0	NaN	NaN	NaN	0	NaN	20.56	9.7786	2	NaN	204.24	70.127	2	NaN	620.6	41.797	2	NaN	11107	4557.3	2	NaN
Il10	1.23	0.16971	2	NaN	1.46	1.3294	2	0.83085	35.869	10.63	4	0.012208	103.61	35.286	4	0.018013	936.56	726.81	4	0.16133	1152.1	1074.1	4	0.22633	452.14	349.92	4	0.16089
Il1b	4.705	2.5385	2	NaN	2.8	0	2	0.39978	2.235	0.79903	2	0.31973	4.29	0.43841	2	0.84095	13.294	5.7761	3	0.15285	27.665	5.7205	4	0.0065877	43.375	12.609	4	0.015326
Il2	1.19	1.6829	2	NaN	0.39	0.55154	2	0.58833	0	0	2	0.42265	0.32	0.084853	2	0.54123	5.4215	2.2082	4	0.079498	9.7952	4.9995	4	0.087375	18.014	12.006	4	0.13603
Il6	3.4843	0.64084	3	NaN	6.21	3.3232	4	0.22914	15.518	5.4924	4	0.014194	276.96	135.97	4	0.019256	12174	1944.4	3	0.00041073	17107	0	1	1.8718e-09	182430	16960	2	0.0002572
Tnfa	2.72	0.76368	2	NaN	12.624	5.3266	4	0.068892	176.22	26.322	4	0.00092501	405.15	118.62	4	0.01063	1304.5	452.26	4	0.018492	1319.1	495.34	4	0.023942	2506.1	306.5	4	0.00040362
Vegf	4.705	9.7065	2	NaN	14.606	10.588	2	0.92596	15.358	9.1797	2	0.86513	18.456	12.214	2	0.69946	7.552	6.1292	2	0.53755	5.187	0	1	0.61009	34.876	22.323	2	0.34085
IL-4/13-activated M2 macrophages (Fig. 9 B)
time [h]	0				0.5				1				2				6				10				24
Gene	Mean	Std	n	pval	Mean	Std	n	pval	Mean	Std	n	pval	Mean	Std	n	pval	Mean	Std	n	pval	Mean	Std	n	pval	Mean	Std	n	pval
Ccl2	24.885	7.7826	4	NaN	25.649	5.6222	3	0.89194	24.518	6.3566	3	0.94969	27.322	10.831	3	0.74084	34.189	9.8607	3	0.21916	42.06	4.769	3	0.02064	64.608	12.043	3	0.0030532
Ccl3	17.659	11.545	4	NaN	16.219	3.9893	3	0.8472	21.115	9.9569	3	0.69626	21.412	7.4802	3	0.64768	24.144	21.371	3	0.62274	30.577	20.384	3	0.33029	18.185	6.5869	3	0.94708
Ccl4	25.128	8.7876	4	NaN	24.765	4.7592	3	0.95151	29.299	6.1401	3	0.51695	29.07	3.1702	3	0.49962	29.576	13.773	3	0.62083	38.08	10.555	3	0.13542	30.698	9.4055	3	0.45648
Ccl5	13.074	8.0976	4	NaN	15.767	8.0225	3	0.68024	19.505	12.781	3	0.44798	17.935	9.208	3	0.49051	18.696	5.5405	3	0.35253	19.302	7.0599	3	0.33797	20.178	10.974	3	0.36575
Cxcl1	6.134	0	1	NaN	3.206	0	1	NaN	5.784	0	1	NaN	6.874	0	1	NaN	9.854	0	1	NaN	30.326	0	1	NaN	1.923	0	1	NaN
Cxcl2	70.655	26.176	4	NaN	68.981	22.21	3	0.93263	122.2	90.993	3	0.31904	91.174	17.63	3	0.29805	79.299	11.929	3	0.62325	150.56	121.45	3	0.24497	34.26	34.719	2	0.21503
Gcsf	NaN	NaN	0	NaN	NaN	NaN	0	NaN	NaN	NaN	0	NaN	NaN	NaN	0	NaN	3.614	0	1	NaN	17.92	0	1	NaN	NaN	NaN	0	NaN
Il10	1.23	0.16971	2	NaN	NaN	NaN	0	NaN	NaN	NaN	0	NaN	NaN	NaN	0	NaN	NaN	NaN	0	NaN	NaN	NaN	0	NaN	NaN	NaN	0	NaN
Il1b	4.705	2.5385	2	NaN	NaN	NaN	0	NaN	NaN	NaN	0	NaN	NaN	NaN	0	NaN	NaN	NaN	0	NaN	NaN	NaN	0	NaN	NaN	NaN	0	NaN
Il2	1.19	1.6829	2	NaN	NaN	NaN	0	NaN	NaN	NaN	0	NaN	NaN	NaN	0	NaN	NaN	NaN	0	NaN	NaN	NaN	0	NaN	NaN	NaN	0	NaN
Il6	3.4843	0.64084	3	NaN	110.95	62.936	3	0.04166	91.705	39.091	3	0.017418	50.846	15.18	3	0.0056944	22.453	32.577	3	0.37034	53.296	79.19	3	0.3372	4.745	1.9445	2	0.34615
Tnfa	2.72	0.76368	2	NaN	NaN	NaN	0	NaN	NaN	NaN	0	NaN	NaN	NaN	0	NaN	NaN	NaN	0	NaN	NaN	NaN	0	NaN	NaN	NaN	0	NaN
Vegf	13.54	9.7065	2	NaN	18.559	0	1	0.74565	18.342	0	1	0.75558	17.956	0	1	0.77355	NaN	NaN	0	NaN	NaN	NaN	0	NaN	NaN	NaN	0	NaN
